# Supplementary material for: Genome-wide screening of copy number alterations and LOH events in renal cell carcinomas and integration with gene expression profile
Source: Mol Cancer. 2008 Jan 14;7:6. doi: 10.1186/1476-4598-7-6 (PMC2253555; doi:10.1186/1476-4598-7-6)
Supplement: Additional file 2 — Genes mapping in regions harbouring recurrent DNA copy number alterations or significant LOH events. Genes are listed in order of chromosome and genomic start position. Using UCSC genome browser a complete gene annotation was retrieved including Entrez Gene ID, Gene symbol, Gene name, chromosome, cytoband and genomic start and end positions. In addition, each gene is flagged by a label (CN gain, CN loss, LOH+CN loss, LOH+CN neutral) indicating the type of DNA alteration occurring in the corresponding region. [file 1476-4598-7-6-S2.xls]

## Sheet: Genes found in regions
Entrez Gene ID	Gene Symbol	Gene Name	Chromosome	Cytoband	CNA	Start Position	End Position
10772	FUSIP1	FUS interacting protein (serine/arginine-rich) 1	1	1p36.11	CN loss	1500603	1514478
261734	NPHP4	nephronophthisis 4	1	1p36.22	CN loss	5845456	5975118
8514	KCNAB2	potassium voltage-gated channel, shaker-related subfamily, beta member 2	1	1p36.3	CN loss	6008966	6083110
26038	CHD5	chromodomain helicase DNA binding protein 5	1	1p36.31	CN loss	6084439	6162770
6146	RPL22	ribosomal protein L22	1	1p36.3-p36.2	CN loss	6167667	6182266
388591	RNF207	ring finger protein 207	1	1p36.31	CN loss	6188121	6190953
23463	ICMT	isoprenylcysteine carboxyl methyltransferase	1	1p36.21	CN loss	6203841	6204325
148645	C1orf211	chromosome 1 open reading frame 211	1	1p36.31	CN loss	6220457	6222077
390992	HES3	hairy and enhancer of split 3 (Drosophila)	1	1p36.31	CN loss	6226231	6228681
387509	GPR153	G protein-coupled receptor 153	1	1p36.31	CN loss	6231442	6243622
11332	ACOT7	acyl-CoA thioesterase 7	1	1p36.31-p36.11	CN loss	6246919	6341591
54626	HES2	hairy and enhancer of split 2 (Drosophila)	1	1p36.31-p36.11	CN loss	6397882	6402566
83715	ESPN	espin	1	1p36.31-p36.11	CN loss	6407434	6443576
8718	TNFRSF25	tumor necrosis factor receptor superfamily, member 25	1	1p36.2	CN loss	6443807	6448842
57449	PLEKHG5	pleckstrin homology domain containing, family G (with RhoGef domain) member 5	1	1p36.31	CN loss	6448738	6480059
79707	NOL9	nucleolar protein 9	1	1p36.31	CN loss	6507796	6537168
80835	TAS1R1	taste receptor, type 1, member 1	1	1p36.23	CN loss	6538020	6562403
3104	ZBTB48	zinc finger and BTB domain containing 48	1	1p36.3	CN loss	6562697	6571926
9903	KLHL21	kelch-like 21 (Drosophila)	1	1p36.31	CN loss	6573365	6585648
148479	PHF13	PHD finger protein 13	1	1p36.31	CN loss	6596331	6606643
90326	THAP3	THAP domain containing, apoptosis associated protein 3	1	1p36.31	CN loss	6607511	6616208
55735	DNAJC11	DnaJ (Hsp40) homolog, subfamily C, member 11	1	1p36.31	CN loss	6616815	6663684
23261	CAMTA1	calmodulin binding transcription activator 1	1	1p36.31-p36.23	CN loss	6767970	7752350
60672	RP5-1077B9.4	invasion inhibitory protein 45	1	1p36.22	LOH+CN loss	12002098	12014693
943	TNFRSF8	tumor necrosis factor receptor superfamily, member 8	1	1p36	LOH+CN loss	12046020	12126849
7133	TNFRSF1B	tumor necrosis factor receptor superfamily, member 1B	1	1p36.3-p36.2	LOH+CN loss	12149646	12191863
55187	VPS13D	vacuolar protein sorting 13 homolog D (S. cerevisiae)	1	1p36.22	LOH+CN loss	12212699	12494683
9249	DHRS3	dehydrogenase/reductase (SDR family) member 3	1	1p36.1	LOH+CN loss	12550526	12600407
343066	AADACL4	arylacetamide deacetylase-like 4	1	1p36.21	LOH+CN loss	12627152	12649683
93190	C1orf158	chromosome 1 open reading frame 158	1	1p36.21	LOH+CN loss	12728749	12743688
65121	PRAMEF1	PRAME family member 1	1	1p36.21	LOH+CN loss	12774132	12778810
343069	HNRPCL1	heterogeneous nuclear ribonucleoprotein C-like 1	1	1p36.21	LOH+CN loss	12829644	12830900
65122	PRAMEF2	PRAME family member 2	1	1p36.21	LOH+CN loss	12839527	12844351
400735	PRAMEF4	PRAME family member 4	1	1p36.21	LOH+CN loss	12861631	12868612
343071	PRAMEF10	PRAME family member 10	1	1p36.21	LOH+CN loss	12875313	12880675
391002	PRAMEF8	PRAME family member 8	1	1p36.21	LOH+CN loss	13480020	13484137
3155	HMGCL	3-hydroxymethyl-3-methylglutaryl-Coenzyme A lyase (hydroxymethylglutaricaciduria)	1	1p36.1-p35	CN loss	24000954	24024536
2517	FUCA1	fucosidase, alpha-L- 1, tissue	1	1p34	CN loss	24044160	24067360
1269	CNR2	cannabinoid receptor 2 (macrophage)	1	1p36.11	CN loss	24073047	24112404
55629	PNRC2	proline-rich nuclear receptor coactivator 2	1	1p36.11	CN loss	24158916	24162518
127294	MYOM3	myomesin family, member 3	1	1p36.11	CN loss	24255111	24265656
58985	IL22RA1	interleukin 22 receptor, alpha 1	1	1p36.11	CN loss	24318847	24342198
163702	IL28RA	interleukin 28 receptor, alpha (interferon, lambda receptor)	1	1p36.11	CN loss	24353234	24386338
57822	GRHL3	grainyhead-like 3 (Drosophila)	1	1p36.11	CN loss	24518467	24554394
90529	C1orf201	chromosome 1 open reading frame 201	1	1p36.11	CN loss	24556076	24600520
57185	NPAL3	NIPA-like domain containing 3	1	1p36.12-p35.1	CN loss	24614889	24653900
11123	DSCR1L2	Down syndrome critical region gene 1-like 2	1	1p35.3-p33	CN loss	24701973	24735012
400746	C1orf130	chromosome 1 open reading frame 130	1	1p36.11	CN loss	24755188	24808403
10250	SRRM1	serine/arginine repetitive matrix 1	1	1p36.11	CN loss	24842180	24872348
25932	CLIC4	chloride intracellular channel 4	1	1p36.11	CN loss	24944434	25043345
864	RUNX3	runt-related transcription factor 3	1	1p36	CN loss	25098645	25128955
25949	SYF2	SYF2 homolog, RNA splicing factor (S. cerevisiae)	1	1p36.11	CN loss	25421355	25431590
57035	C1orf63	chromosome 1 open reading frame 63	1	1p36.13-p35.1	CN loss	25441327	25446572
6007	RHD	Rh blood group, D antigen	1	1p36.11	CN loss	25471567	25529522
23585	TMEM50A	transmembrane protein 50A	1	1p36.11	CN loss	25537397	25561437
6006	RHCE	Rh blood group, CcEe antigens	1	1p36.11	CN loss	25561327	25619950
55219	TMEM57	transmembrane protein 57	1	1p36.11|1p36.11	CN loss	25630005	25698515
26119	LDLRAP1	low density lipoprotein receptor adaptor protein 1	1	1p36-p35	CN loss	25742752	25767962
57134	MAN1C1	mannosidase, alpha, class 1C, member 1	1	1p35	CN loss	25816545	25983522
57190	SEPN1	selenoprotein N, 1	1	1p36.13	CN loss	25999253	26017300
10752	CHL1	cell adhesion molecule with homology to L1CAM (close homolog of L1)	3	3p26.1	LOH+CN neutral	336428	422437
3568	IL5RA	interleukin 5 receptor, alpha	3	3p26-p24	CN loss	3086422	3127031
51095	TRNT1	tRNA nucleotidyl transferase, CCA-adding, 1	3	-	CN loss	3143635	3165704
51185	CRBN	cereblon	3	3p26.3	CN loss	3166697	3196385
57633	LRRN1	leucine rich repeat neuronal 1	3	3p26.2	CN loss	3816549	3864300
6419	SETMAR	SET domain and mariner transposase fusion gene	3	3p26.2	CN loss	4320061	4331085
285362	SUMF1	sulfatase modifying factor 1	3	3p26.2	CN loss	4377829	4483937
3708	ITPR1	inositol 1,4,5-triphosphate receptor, type 1	3	3p26-p25	CN loss	4510137	4863187
8553	BHLHB2	basic helix-loop-helix domain containing, class B, 2	3	3p26	LOH+CN loss	4996207	5001861
55207	ARL8B	ADP-ribosylation factor-like 8B	3	3p26.2	LOH+CN loss	5138929	5197599
9695	EDEM1	ER degradation enhancer, mannosidase alpha-like 1	3	3p26.2	LOH+CN loss	5204432	5236642
2917	GRM7	glutamate receptor, metabotropic 7	3	3p26.1-p25.1	LOH+CN loss	6877926	7710373
29995	LMCD1	LIM and cysteine-rich domains 1	3	3p26-p24	LOH+CN loss	8518510	8584805
51066	C3orf32	chromosome 3 open reading frame 32	3	3p26.1	LOH+CN loss	8636320	8668737
859	CAV3	caveolin 3	3	3p25	LOH+CN loss	8750565	8763446
5021	OXTR	oxytocin receptor	3	3p25	LOH+CN loss	8767096	8786300
56852	RAD18	RAD18 homolog (S. cerevisiae)	3	3p25-p24	LOH+CN loss	8896560	8980146
9901	SRGAP3	SLIT-ROBO Rho GTPase activating protein 3	3	3p25.3	LOH+CN loss	9023661	9233444
25917	THUMPD3	THUMP domain containing 3	3	3p25.3	CN loss	9379735	9402412
440944	LOC440944	hypothetical gene supported by AK128398	3	3p25.3	CN loss	9410633	9413752
375323	LHFPL4	lipoma HMGIC fusion partner-like 4	3	3p25.3	CN loss	9518482	9570486
64419	MTMR14	myotubularin related protein 14	3	3p26	CN loss	9666193	9719069
7862	BRPF1	bromodomain and PHD finger containing, 1	3	3p26-p25	CN loss	9748603	9764682
4968	OGG1	8-oxoguanine DNA glycosylase	3	3p26.2	CN loss	9765704	9774087
8536	CAMK1	calcium/calmodulin-dependent protein kinase I	3	3p25.3	CN loss	9774032	9786661
10474	TADA3L	transcriptional adaptor 3 (NGG1 homolog, yeast)-like	3	3p25.3	CN loss	9796653	9809420
10093	ARPC4	actin related protein 2/3 complex, subunit 4, 20kDa	3	3p25.3	CN loss	9809226	9823789
26140	TTLL3	tubulin tyrosine ligase-like family, member 3	3	3p25.3	CN loss	9842249	9844825
285367	RPUSD3	RNA pseudouridylate synthase domain containing 3	3	3p25.3	CN loss	9854533	9860676
63924	CIDEC	cell death-inducing DFFA-like effector c	3	3p25.3	CN loss	9883394	9895472
84522	JAGN1	jagunal homolog 1 (Drosophila)	3	3p25.2	CN loss	9907271	9911029
132014	IL17RE	interleukin 17 receptor E	3	3p25.3	CN loss	9919514	9927050
84818	IL17RC	interleukin 17 receptor C	3	3p25.3	CN loss	9933781	9950313
78987	CRELD1	cysteine-rich with EGF-like domains 1	3	3p25.3	CN loss	9950539	9961712
285368	PRRT3	proline-rich transmembrane protein 3	3	3p25.3	CN loss	9965292	9966847
55831	TMEM111	transmembrane protein 111	3	3p25.3	CN loss	9980636	10003522
2177	FANCD2	Fanconi anemia, complementation group D2	3	3p26	CN loss	10043112	10116343
115795	C3orf24	chromosome 3 open reading frame 24	3	3p25.3	CN loss	10098004	10124915
55845	C3orf10	chromosome 3 open reading frame 10	3	3p25.3	CN loss	10132332	10143873
7428	VHL	von Hippel-Lindau tumor suppressor	3	3p26-p25	CN loss	10158318	10167603
3656	IRAK2	interleukin-1 receptor-associated kinase 2	3	3p25.3	CN loss	10181562	10260427
9797	TATDN2	TatD DNase domain containing 2	3	3p25.3	CN loss	10265595	10297900
84657	C3orf42	chromosome 3 open reading frame 42	3	3p26-p25	CN loss	10301102	10302429
51738	GHRL	ghrelin/obestatin preprohormone	3	3p26-p25	CN loss	10302452	10306886
6396	SEC13	SEC13 homolog (S. cerevisiae)	3	3p25-p24	CN loss	10317616	10337753
491	ATP2B2	ATPase, Ca++ transporting, plasma membrane 2	3	3p25.3	CN loss	10342744	10466546
6538	SLC6A11	solute carrier family 6 (neurotransmitter transporter, GABA), member 11	3	3p25.3	CN loss	10832885	10842183
6529	SLC6A1	solute carrier family 6 (neurotransmitter transporter, GABA), member 1	3	3p25-p24	CN loss	11009455	11055934
3269	HRH1	histamine receptor H1	3	3p25	CN loss	11269399	11279415
10533	ATG7	ATG7 autophagy related 7 homolog (S. cerevisiae)	3	3p25.3-p25.2	CN loss	11289094	11571556
9686	VGLL4	vestigial like 4 (Drosophila)	3	3p25.2	CN loss	11572543	11737037
132001	C3orf31	chromosome 3 open reading frame 31	3	3p25.2	CN loss	11806919	11863352
7079	TIMP4	TIMP metallopeptidase inhibitor 4	3	3p25	CN loss	12169572	12175647
5468	PPARG	peroxisome proliferator-activated receptor gamma	3	3p25	CN loss	12305609	12423345
80746	TSEN2	tRNA splicing endonuclease 2 homolog (S. cerevisiae)	3	3p25.1	CN loss	12501027	12549811
23609	MKRN2	makorin, ring finger protein, 2	3	3p25	CN loss	12573595	12599124
5894	RAF1	v-raf-1 murine leukemia viral oncogene homolog 1	3	3p25	CN loss	12600107	12680678
55287	TMEM40	transmembrane protein 40	3	3p25.1	CN loss	12751135	12775758
6161	RPL32	ribosomal protein L32	3	3p25-p24	CN loss	12851444	12856949
9922	IQSEC1	IQ motif and Sec7 domain 1	3	3p25.1	CN loss	12914373	12983960
23225	NUP210	nucleoporin 210kDa	3	3p25.1	CN loss	13332736	13359747
79885	HDAC11	histone deacetylase 11	3	3p25.1	CN loss	13496223	13521834
7476	WNT7A	wingless-type MMTV integration site family, member 7A	3	3p25	CN loss	13835082	13896619
7182	NR2C2	nuclear receptor subfamily 2, group C, member 2	3	3p25	LOH+CN neutral	15020394	15059704
64432	MRPS25	mitochondrial ribosomal protein S25	3	3p25	LOH+CN neutral	15065023	15081820
64145	ZFYVE20	zinc finger, FYVE domain containing 20	3	3p24.3	LOH+CN neutral	15086583	15115659
23473	CAPN7	calpain 7	3	3p24	LOH+CN neutral	15222736	15269426
9467	SH3BP5	SH3-domain binding protein 5 (BTK-associated)	3	3p24.3	LOH+CN neutral	15272099	15349071
85403	EAF1	ELL associated factor 1	3	3p24.3	LOH+CN neutral	15443865	15459123
8292	COLQ	collagen-like tail subunit (single strand of homotrimer) of asymmetric acetylcholinesterase	3	3p25	LOH+CN neutral	15466644	15515106
26061	HACL1	2-hydroxyacyl-CoA lyase 1	3	3p24.3	LOH+CN neutral	15577258	15618068
686	BTD	biotinidase	3	3p25	LOH+CN neutral	15618258	15662328
23243	ANKRD28	ankyrin repeat domain 28	3	3p24.3	LOH+CN neutral	15700252	15813337
117248	GALNTL2	UDP-N-acetyl-alpha-D-galactosamine:polypeptide N-acetylgalactosaminyltransferase-like 2	3	3p24.3	LOH+CN neutral	16191159	16245151
285381	DPH3	DPH3, KTI11 homolog (S. cerevisiae)	3	3p24.3	LOH+CN neutral	16277013	16281409
92106	OXNAD1	oxidoreductase NAD-binding domain containing 1	3	3p25-p24	LOH+CN neutral	16281717	16322597
23180	RFTN1	raftlin, lipid raft linker 1	3	3p24.3	LOH+CN neutral	16332367	16425913
1618	DAZL	deleted in azoospermia-like	3	3p24.3	LOH+CN neutral	16603306	16621249
23228	PLCL2	phospholipase C-like 2	3	3p24.3	LOH+CN neutral	17026989	17098042
9779	TBC1D5	TBC1 domain family, member 5	3	3p24.3	LOH+CN neutral	17174902	17757403
6304	SATB1	SATB homeobox 1	3	3p23	LOH+CN neutral	18364438	18440344
131096	KCNH8	potassium voltage-gated channel, subfamily H (eag-related), member 8	3	3p24.3	LOH+CN neutral	19549685	19552135
151651	EFHB	EF-hand domain family, member B	3	3p24.3	LOH+CN neutral	19895971	19950676
5868	RAB5A	RAB5A, member RAS oncogene family	3	3p24-p22	LOH+CN neutral	19963762	20001647
151649	C3orf48	chromosome 3 open reading frame 48	3	3p24.3	LOH+CN neutral	20017470	20028753
8850	PCAF	p300/CBP-associated factor	3	3p24	LOH+CN neutral	20056527	20170898
151648	SGOL1	shugoshin-like 1 (S. pombe)	3	3p24.3	LOH+CN neutral	20177089	20202687
79750	ZNF659	zinc finger protein 659	3	3p24.3	LOH+CN neutral	21437672	21767820
26059	ERC2	ELKS/RAB6-interacting/CAST family member 2	3	3p14.3	LOH+CN neutral	55517375	56477431
285331	CCDC66	coiled-coil domain containing 66	3	3p14.3	LOH+CN neutral	56566230	56630872
23272	C3orf63	chromosome 3 open reading frame 63	3	3p14.3	LOH+CN neutral	56629618	56673399
50650	ARHGEF3	Rho guanine nucleotide exchange factor (GEF) 3	3	3p21-p13	LOH+CN neutral	56737299	56810988
27032	ATP2C1	ATPase, Ca++ transporting, type 2C, member 1	3	3q22.1	LOH+CN neutral	132095711	132204682
28990	ASTE1	asteroid homolog 1 (Drosophila)	3	3q22.1	LOH+CN neutral	132215513	132228101
79858	NEK11	NIMA (never in mitosis gene a)- related kinase 11	3	3q22.1	LOH+CN neutral	132228416	132551993
152195	NUDT16P	nudix (nucleoside diphosphate linked moiety X)-type motif 16 pseudogene	3	3q22.1	LOH+CN neutral	132563445	132566061
131870	NUDT16	nudix (nucleoside diphosphate linked moiety X)-type motif 16	3	3q22.1	LOH+CN neutral	132583307	132584997
11222	MRPL3	mitochondrial ribosomal protein L3	3	3q21-q23	LOH+CN neutral	132663735	132704519
131034	CPNE4	copine IV	3	3q22.1	LOH+CN neutral	132736273	133236534
63899	NSUN3	NOL1/NOP2/Sun domain family, member 3	3	3q11.2	LOH+CN loss	159139669	159141556
5099	PCDH7	protocadherin 7	4	4p15	CN gain	30331134	30753832
133022	TRAM1L1	translocation associated membrane protein 1-like 1	4	4q26	CN gain	118224165	118226180
57575	PCDH10	protocadherin 10	4	4q28.3	CN gain	134289919	134332181
285696	FLJ34047	hypothetical protein FLJ34047	5	5p15.1	CN gain	17183136	17270156
10409	BASP1	brain abundant, membrane attached signal protein 1	5	5p15.1-p14	CN gain	17270749	17329935
1016	CDH18	cadherin 18, type 2	5	5p15.2-p15.1	CN gain	19508913	20017046
1010	CDH12	cadherin 12, type 2 (N-cadherin 2)	5	5p14-p13	CN gain	21786910	22889488
5369	PMCHL1	pro-melanin-concentrating hormone-like 1	5	5p14.3	CN gain	22178217	22188221
1008	CDH10	cadherin 10, type 2 (T2-cadherin)	5	5p14-p13	CN gain	24522966	24680668
1007	CDH9	cadherin 9, type 2 (T1-cadherin)	5	5p14	CN gain	26916465	27074431
4724	NDUFS4	NADH dehydrogenase (ubiquinone) Fe-S protein 4, 18kDa (NADH-coenzyme Q reductase)	5	5q11.1	CN gain	52892241	53014924
54622	ARL15	ADP-ribosylation factor-like 15	5	5p15.2	CN gain	53216370	53642160
8988	HSPB3	heat shock 27kDa protein 3	5	5q11.2	CN gain	53787201	53787964
112574	SNAG1	sorting nexin associated golgi protein 1	5	5q11.2	CN gain	53849539	53851426
11082	ESM1	endothelial cell-specific molecule 1	5	5q11.2	CN gain	54309899	54317161
3003	GZMK	granzyme K (granzyme 3; tryptase II)	5	5q11-q12	CN gain	54355863	54365717
3001	GZMA	granzyme A (granzyme 1, cytotoxic T-lymphocyte-associated serine esterase 3)	5	5q11-q12	CN gain	54434229	54441815
166979	CDC20B	cell division cycle 20 homolog B (S. cerevisiae)	5	5q11.2	CN gain	54444579	54504760
493869	LOC493869	similar to RIKEN cDNA 2310016C16	5	5q11.2	CN gain	54491743	54496508
10309	CCNU	cyclin U	5	5p15.2-p13.1	CN gain	54562739	54565265
54505	DHX29	DEAH (Asp-Glu-Ala-His) box polypeptide 29	5	5q11.2	CN gain	54587830	54639259
23517	SKIV2L2	superkiller viralicidic activity 2-like 2 (S. cerevisiae)	5	5q11.2	CN gain	54639372	54756562
8611	PPAP2A	phosphatidic acid phosphatase type 2A	5	5q11	CN gain	54756441	54866630
153129	FLJ90709	hypothetical protein FLJ90709	5	5q11.2	CN gain	54957434	55043852
285671	RNF180	ring finger protein 180	5	5q12.2	CN gain	63497426	63549369
401190	RGS7BP	regulator of G-protein signalling 7 binding protein	5	5q12.3	CN gain	63838207	63943875
54557	SGTB	small glutamine-rich tetratricopeptide repeat (TPR)-containing, beta	5	5q12.3	CN gain	65001643	65053674
57486	NLN	neurolysin (metallopeptidase M3 family)	5	5q12.3	CN gain	65053840	65155143
55914	ERBB2IP	erbb2 interacting protein	5	5q12.3	CN gain	65258139	65412606
140890	SFRS12	splicing factor, arginine/serine-rich 12	5	5q12.3	CN gain	65475918	65510758
401191	FLJ46010	FLJ46010 protein	5	5q12.3	CN gain	65527900	65903557
375449	LOC375449	similar to microtubule associated testis specific serine/threonine protein kinase	5	5q12.3	CN gain	65927963	66318106
1350	COX7C	cytochrome c oxidase subunit VIIc	5	5q14	CN gain	85949539	85952337
55338	FLJ11292	hypothetical protein FLJ11292	5	5q14.3	CN gain	86547307	86570774
5921	RASA1	RAS p21 protein activator (GTPase activating protein) 1	5	5q13.3	CN gain	86599460	86723487
902	CCNH	cyclin H	5	5q13.3-q14	CN gain	86725838	86744592
84059	GPR98	G protein-coupled receptor 98	5	5q13	CN gain	89890372	90495788
57561	ARRDC3	arrestin domain containing 3	5	5q14.3	CN gain	90700297	90714877
7025	NR2F1	nuclear receptor subfamily 2, group F, member 1	5	5q14	CN gain	92944798	92955534
83989	C5orf21	chromosome 5 open reading frame 21	5	5q15	CN gain	92979530	93436221
831	CAST	calpastatin	5	5q15	CN gain	96023532	96134693
51752	ARTS-1	type 1 tumor necrosis factor receptor shedding aminopeptidase regulator	5	5q15	CN gain	96120999	96165404
64167	LRAP	leukocyte-derived arginine aminopeptidase	5	5q15	CN gain	96237959	96279365
4012	LNPEP	leucyl/cystinyl aminopeptidase	5	5q15	CN gain	96296853	96299226
167410	LIX1	Lix1 homolog (mouse)	5	5q15	CN gain	96453330	96504195
55781	RIOK2	RIO kinase 2 (yeast)	5	5q15	CN gain	96524394	96544689
7903	ST8SIA4	ST8 alpha-N-acetyl-neuraminide alpha-2,8-sialyltransferase 4	5	5q21	CN gain	100170802	100266869
353189	SLCO4C1	solute carrier organic anion transporter family, member 4C1	5	5q21.2	CN gain	101597590	101660152
133482	SLCO6A1	solute carrier organic anion transporter family, member 6A1	5	5q21.1	CN gain	101735548	101862619
51334	PRR16	proline rich 16	5	5q23.1	CN gain	119827871	120050903
57507	ZNF608	zinc finger protein 608	5	5q23.2	CN gain	124000508	124108704
65983	GRAMD3	GRAM domain containing 3	5	5q23.2	CN gain	125786999	125857945
501	ALDH7A1	aldehyde dehydrogenase 7 family, member A1	5	5q31	CN gain	125908347	125958839
51808	RNUXA	RNA U, small nuclear RNA export adaptor (phosphorylation regulated)	5	5q23.2	CN gain	125964531	125988979
389320	FLJ27505	FLJ27505 protein	5	5q23.2	CN gain	125995312	125999873
4001	LMNB1	lamin B1	5	5q23.3-q31.1	CN gain	126140731	126200608
115123	MARCH3	membrane-associated ring finger (C3HC4) 3	5	5q23.2	CN gain	126233453	126394145
84466	MEGF10	multiple EGF-like-domains 10	5	5q33	CN gain	126654437	126788194
133619	PRRC1	proline-rich coiled-coil 1	5	5q23.2	CN gain	126881246	126917515
6558	SLC12A2	solute carrier family 12 (sodium/potassium/chloride transporters), member 2	5	5q23.3	CN gain	127447381	127553278
2201	FBN2	fibrillin 2 (congenital contractural arachnodactyly)	5	5q23-q31	CN gain	127621500	127901634
28965	SLC27A6	solute carrier family 27 (fatty acid transporter), member 6	5	5q23.3	CN gain	128329111	128397233
51015	ISOC1	isochorismatase domain containing 1	5	5q22.1-q33.3	CN gain	128458362	128477620
171019	ADAMTS19	ADAM metallopeptidase with thrombospondin type 1 motif, 19	5	5q31	CN gain	128824001	129102275
337876	CHSY-2	chondroitin synthase-2	5	5q23.3	CN gain	129268421	129550225
2561	GABRB2	gamma-aminobutyric acid (GABA) A receptor, beta 2	5	5q34	CN gain	160653448	160907708
2559	GABRA6	gamma-aminobutyric acid (GABA) A receptor, alpha 6	5	5q34	CN gain	161045547	161061689
2554	GABRA1	gamma-aminobutyric acid (GABA) A receptor, alpha 1	5	5q34-q35	CN gain	161206982	161258990
2566	GABRG2	gamma-aminobutyric acid (GABA) A receptor, gamma 2	5	5q31.1-q33.1	CN gain	161427294	161515104
900	CCNG1	cyclin G1	5	5q32-q34	CN gain	162797154	162804598
134492	NUDCD2	NudC domain containing 2	5	5q34	CN gain	162813164	162819721
3161	HMMR	hyaluronan-mediated motility receptor (RHAMM)	5	5q33.2-qter	CN gain	162820240	162851523
27430	MAT2B	methionine adenosyltransferase II, beta	5	5q34-q35.1	CN gain	162862808	162878903
57492	ARID1B	AT rich interactive domain 1B (SWI1-like)	6	6q25.1	LOH+CN loss	1364194	1401893
2444	FRK	fyn-related kinase	6	6q21-q22.3	LOH+CN loss	116369386	116488614
221294	NT5DC1	5'-nucleotidase domain containing 1	6	6q22.1	LOH+CN loss	116528691	116673545
1300	COL10A1	collagen, type X, alpha 1(Schmid metaphyseal chondrodysplasia)	6	6q21-q22	LOH+CN loss	116546813	116553989
23270	TSPYL4	TSPY-like 4	6	6q22.1	LOH+CN loss	116677825	116681328
7259	TSPYL1	TSPY-like 1	6	6q22-q23	LOH+CN loss	116704440	116707824
29940	DSE	dermatan sulfate epimerase	6	6q22	LOH+CN loss	116798881	116866133
441168	FAM26F	family with sequence similarity 26, member F	6	6q22.1	LOH+CN loss	116889248	116891626
254228	FAM26E	family with sequence similarity 26, member E	6	6q22.1	LOH+CN loss	116939500	116944630
51389	RWDD1	RWD domain containing 1	6	6q13-q22.33	LOH+CN loss	116999275	117021125
345895	RSHL3	radial spokehead-like 3	6	6q22.1	LOH+CN loss	117044356	117060612
221302	C6orf113	chromosome 6 open reading frame 113	6	6q22.1	LOH+CN loss	117063473	117096634
3841	KPNA5	karyopherin alpha 5 (importin alpha 6)	6	6q22.2	LOH+CN loss	117109059	117169722
222545	GPRC6A	G protein-coupled receptor, family C, group 6, member A	6	6q22.2	LOH+CN loss	117219940	117256891
222546	RFXDC1	regulatory factor X domain containing 1	6	6q22.2	LOH+CN loss	117305068	117360001
245806	VGLL2	vestigial like 2 (Drosophila)	6	6q22.2	LOH+CN loss	117693429	117701417
6098	ROS1	v-ros UR2 sarcoma virus oncogene homolog 1 (avian)	6	6q22	LOH+CN loss	117716222	117853711
285761	DCBLD1	discoidin, CUB and LCCL domain containing 1	6	6q22.2	LOH+CN loss	117910589	117976650
57120	GOPC	golgi associated PDZ and coiled-coil motif containing	6	6q21	LOH+CN loss	117988132	118030344
116150	NUS1	nuclear undecaprenyl pyrophosphate synthase 1 homolog (S. cerevisiae)	6	6q22.2	LOH+CN loss	118103362	118136441
222553	SLC35F1	solute carrier family 35, member F1	6	6q22.2-q22.31	LOH+CN loss	118335381	118745521
387119	C6orf204	chromosome 6 open reading frame 204	6	6q22	LOH+CN loss	118893160	119079747
5350	PLN	phospholamban	6	6q22.1	LOH+CN loss	118976164	118988279
5570	PKIB	protein kinase (cAMP-dependent, catalytic) inhibitor beta	6	6q22.31	LOH+CN loss	122973075	123089216
2173	FABP7	fatty acid binding protein 7, brain	6	6q22-q23	LOH+CN loss	123142602	123145736
10924	SMPDL3A	sphingomyelin phosphodiesterase, acid-like 3A	6	6q22.31	LOH+CN loss	123152122	123172561
134829	C6orf213	chromosome 6 open reading frame 213	6	6q22.31	LOH+CN loss	123359280	123426762
10345	TRDN	triadin	6	6q22-q23	LOH+CN loss	123580714	123999641
93663	ARHGAP18	Rho GTPase activating protein 18	6	6q22.33	LOH+CN loss	129941259	130073015
253582	C6orf191	chromosome 6 open reading frame 191	6	6q22.33	LOH+CN loss	130194082	130224109
84456	L3MBTL3	l(3)mbt-like 3 (Drosophila)	6	6q23	LOH+CN loss	130381426	130504277
154075	SAMD3	sterile alpha motif domain containing 3	6	6q23.1	LOH+CN loss	130545826	130578128
114801	KIAA1913	KIAA1913	6	6q23.1	LOH+CN loss	130799954	130805901
2037	EPB41L2	erythrocyte membrane protein band 4.1-like 2	6	6q23	LOH+CN loss	131202183	131231740
9465	AKAP7	A kinase (PRKA) anchor protein 7	6	6q23	LOH+CN loss	131508153	131646368
383	ARG1	arginase, liver	6	6q23	LOH+CN loss	131936057	131947158
9439	CRSP3	cofactor required for Sp1 transcriptional activation, subunit 3, 130kDa	6	6q22.33-q24.1	LOH+CN loss	131936802	131991016
5169	ENPP3	ectonucleotide pyrophosphatase/phosphodiesterase 3	6	6q22	LOH+CN loss	132000217	132109787
79541	OR2A4	olfactory receptor, family 2, subfamily A, member 4	6	6q23	LOH+CN loss	132063301	132064234
5167	ENPP1	ectonucleotide pyrophosphatase/phosphodiesterase 1	6	6q22-q23	LOH+CN loss	132224442	132240671
1490	CTGF	connective tissue growth factor	6	6q23.1	LOH+CN loss	132311047	132314129
26002	MOXD1	monooxygenase, DBH-like 1	6	6q23.1-q23.3	LOH+CN loss	132658900	132737897
8417	STX7	syntaxin 7	6	6q23.1	LOH+CN loss	132822848	132875859
9038	TAAR5	trace amine associated receptor 5	6	6q23	LOH+CN loss	132951423	132952570
9287	TAAR2	trace amine associated receptor 2	6	6q24	LOH+CN loss	132979981	132980902
23345	SYNE1	spectrin repeat containing, nuclear envelope 1	6	6q25	LOH+CN loss	152484607	152531108
80177	MYCT1	myc target 1	6	6q25.2	LOH+CN loss	153060730	153085451
7432	VIP	vasoactive intestinal peptide	6	6q25	LOH+CN loss	153113625	153122591
26271	FBXO5	F-box protein 5	6	6q25-q26	LOH+CN loss	153333369	153345830
26271	FBXO5	F-box protein 5	6	6q25-q26	LOH+CN neutral	153333369	153345830
54516	MTRF1L	mitochondrial translational release factor 1-like	6	6q25-q26	LOH+CN loss	153351359	153365529
26575	RGS17	regulator of G-protein signalling 17	6	6q25.3	LOH+CN loss	153373733	153494082
4988	OPRM1	opioid receptor, mu 1	6	6q24-q25	LOH+CN loss	154402135	154454410
26034	PIP3-E	phosphoinositide-binding protein PIP3-E	6	6q25.2	LOH+CN loss	154522629	154652582
154043	CNKSR3	CNKSR family member 3	6	6q25.2	LOH+CN loss	154768291	154796899
22828	RBM16	RNA binding motif protein 16	6	6q25.1-q25.3	LOH+CN loss	155096203	155196883
26230	TIAM2	T-cell lymphoma invasion and metastasis 2	6	6q25.2	LOH+CN loss	155500141	155620016
51106	TFB1M	transcription factor B1, mitochondrial	6	6q25.1-q25.3	LOH+CN loss	155620489	155677310
49861	CLDN20	claudin 20	6	6q25	LOH+CN loss	155626838	155639371
50508	NOX3	NADPH oxidase 3	6	6q25.1-q26	LOH+CN loss	155758195	155818729
79683	ZDHHC14	zinc finger, DHHC-type containing 14	6	6q25.3	LOH+CN loss	157990591	158014957
51429	SNX9	sorting nexin 9	6	6q25.1-q26	LOH+CN loss	158237951	158285555
8871	SYNJ2	synaptojanin 2	6	6q25.3	LOH+CN loss	158322906	158439556
84947	SERAC1	serine active site containing 1	6	6q25.3	LOH+CN loss	158450536	158509257
404672	GTF2H5	general transcription factor IIH, polypeptide 5	6	6q25.3	LOH+CN loss	158511488	158533362
56995	TULP4	tubby like protein 4	6	6q25-q26	LOH+CN loss	158653679	158852842
6993	DYNLT1	dynein, light chain, Tctex-type 1	6	6q25.2-q25.3	LOH+CN loss	158977496	158983808
94120	SYTL3	synaptotagmin-like 3	6	6q25.3	LOH+CN loss	159002352	159105741
7430	VIL2	villin 2 (ezrin)	6	6q25.2-q26	LOH+CN loss	159106837	159159187
202459	LOC202459	similar to RIKEN cDNA 2310008M10	6	6q25.3	LOH+CN loss	159182147	159198652
83861	RSHL2	radial spokehead-like 2	6	6q25.3	LOH+CN loss	159317853	159340801
117289	TAGAP	T-cell activation GTPase activating protein	6	6q25.3	LOH+CN loss	159376015	159386172
84624	FNDC1	fibronectin type III domain containing 1	6	6q25	LOH+CN loss	159575418	159613128
401281	FLJ27255	hypothetical LOC401281	6	6q25.3	LOH+CN loss	159927976	159930191
5071	PARK2	Parkinson disease (autosomal recessive, juvenile) 2, parkin	6	6q25.2-q27	LOH+CN loss	161691120	162603789
135138	PACRG	PARK2 co-regulated	6	6q26	LOH+CN loss	163068153	163656513
9444	QKI	quaking homolog, KH domain RNA binding (mouse)	6	6q26-q27	LOH+CN loss	163755664	163911159
3382	ICA1	islet cell autoantigen 1, 69kDa	7	7p22	CN gain	8119463	8268207
30010	NXPH1	neurexophilin 1	7	7p22	CN gain	8440109	8759114
9678	PHF14	PHD finger protein 14	7	7p21.3	CN gain	10980040	11109807
54664	TMEM106B	transmembrane protein 106B	7	7p21.3	CN gain	12217450	12243408
85477	SCIN	scinderin	7	7p21.3	CN gain	12576727	12659254
10124	ARL4A	ADP-ribosylation factor-like 4A	7	7p21-p15.3	CN gain	12693485	12697081
2115	ETV1	ets variant gene 1	7	7p21.3	CN gain	13897382	13995289
3082	HGF	hepatocyte growth factor (hepapoietin A; scatter factor)	7	7q21.1	CN gain	81169380	81237388
781	CACNA2D1	calcium channel, voltage-dependent, alpha 2/delta subunit 1	7	7q21-q22	CN gain	81417353	81910967
9723	SEMA3E	sema domain, immunoglobulin domain (Ig), short basic domain, secreted, (semaphorin) 3E	7	7q21.11	CN gain	82831157	83116260
10371	SEMA3A	sema domain, immunoglobulin domain (Ig), short basic domain, secreted, (semaphorin) 3A	7	7p12.1	CN gain	83428425	83661845
223117	SEMA3D	sema domain, immunoglobulin domain (Ig), short basic domain, secreted, (semaphorin) 3D	7	7q21.11	CN gain	84462808	84589183
3751	KCND2	potassium voltage-gated channel, Shal-related subfamily, member 2	7	7q31	CN gain	119700957	120177623
23554	TSPAN12	tetraspanin 12	7	7q31.31	CN gain	120214611	120285413
54556	ING3	inhibitor of growth family, member 3	7	7q31	CN gain	120378052	120384270
79974	FLJ21986	hypothetical protein FLJ21986	7	7q31.31	CN gain	120416031	120724733
51384	WNT16	wingless-type MMTV integration site family, member 16	7	7q31	CN gain	120752656	120768393
10447	FAM3C	family with sequence similarity 3, member C	7	7q31	CN gain	120776140	120823577
5803	PTPRZ1	protein tyrosine phosphatase, receptor-type, Z polypeptide 1	7	7q31.3	CN gain	121300642	121489324
10157	AASS	aminoadipate-semialdehyde synthase	7	7q31.3	CN gain	121503422	121561112
93664	CADPS2	Ca2+-dependent activator protein for secretion 2	7	7q31.3	CN gain	121746688	122313750
23446	SLC44A1	solute carrier family 44, member 1	9	9q31.2	LOH+CN loss	107046761	107192524
83856	FSD1L	fibronectin type III and SPRY domain containing 1-like	9	9q31	LOH+CN loss	107250272	107274239
2218	FCMD	Fukuyama type congenital muscular dystrophy (fukutin)	9	9q31-q33	LOH+CN loss	107360244	107443219
6887	TAL2	T-cell acute lymphocytic leukemia 2	9	9q32	LOH+CN loss	107464598	107464925
55151	TMEM38B	transmembrane protein 38B	9	9q31.2	LOH+CN loss	107496645	107577265
89853	FAM125B	family with sequence similarity 125, member B	9	9q33.3	CN loss	128128948	128309140
4010	LMX1B	LIM homeobox transcription factor 1, beta	9	9q34	CN loss	128416568	128498638
23099	ZBTB43	zinc finger and BTB domain containing 43	9	9q33-q34	CN loss	128607181	128637317
9649	RALGPS1	Ral GEF with PH domain and SH3 binding motif 1	9	9q33.3	CN loss	128716873	129025264
23452	ANGPTL2	angiopoietin-like 2	9	9q34	CN loss	128889448	128924865
84253	GARNL3	GTPase activating Rap/RanGAP domain-like 3	9	9q33.3	CN loss	129066681	129147438
29988	SLC2A8	solute carrier family 2, (facilitated glucose transporter) member 8	9	9q33.3	CN loss	129199285	129209982
7633	ZNF79	zinc finger protein 79	9	9q34	CN loss	129226481	129247471
6136	RPL12	ribosomal protein L12	9	9q34	CN loss	129249775	129253505
90678	LRSAM1	leucine rich repeat and sterile alpha motif containing 1	9	9q33.3-q34.11	CN loss	129253604	129305599
64855	FAM129B	family with sequence similarity 129, member B	9	9q34.11	CN loss	129307439	129371176
6812	STXBP1	syntaxin binding protein 1	9	9q34.1	CN loss	129414388	129494816
138428	PTRH1	peptidyl-tRNA hydrolase 1 homolog (S. cerevisiae)	9	9q34.11	CN loss	129516048	129517757
158248	TTC16	tetratricopeptide repeat domain 16	9	9q34.11	CN loss	129518178	129533700
27433	TOR2A	torsin family 2, member A	9	9q34.11	CN loss	129533624	129537375
10044	SH2D3C	SH2 domain containing 3C	9	9q34.11	CN loss	129540416	129573394
1025	CDK9	cyclin-dependent kinase 9 (CDC2-related kinase)	9	9q34.1	CN loss	129588157	129592184
2356	FPGS	folylpolyglutamate synthase	9	9q34.1	CN loss	129604974	129616377
2022	ENG	endoglin (Osler-Rendu-Weber syndrome 1)	9	9q33-q34.1	CN loss	129617116	129656607
203	AK1	adenylate kinase 1	9	9q34.1	CN loss	129669941	129679790
30815	ST6GALNAC6	ST6 (alpha-N-acetyl-neuraminyl-2,3-beta-galactosyl-1,3)-N-acetylgalactosaminide alpha-2,6-sialyltransferase 6	9	9q34.11	CN loss	129687420	129701665
27090	ST6GALNAC4	ST6 (alpha-N-acetyl-neuraminyl-2,3-beta-galactosyl-1,3)-N-acetylgalactosaminide alpha-2,6-sialyltransferase 4	9	9q34	CN loss	129709986	129719032
138429	PIP5KL1	phosphatidylinositol-4-phosphate 5-kinase-like 1	9	9q34.11	CN loss	129723630	129729591
8818	DPM2	dolichyl-phosphate mannosyltransferase polypeptide 2, regulatory subunit	9	9q34.13	CN loss	129737198	129739956
399665	FAM102A	family with sequence similarity 102, member A	9	9q34.11	CN loss	129742681	129752814
203245	C9orf90	chromosome 9 open reading frame 90	9	9q34.11	CN loss	129863340	129869212
114789	SLC25A25	solute carrier family 25 (mitochondrial carrier; phosphate carrier), member 25	9	9q34.11	CN loss	129870299	129911344
80142	PTGES2	prostaglandin E synthase 2	9	9q34.11	CN loss	129922793	129930295
389791	LOC389791	hypothetical LOC389791	9	9q34.11	CN loss	129930647	129932728
3934	LCN2	lipocalin 2 (oncogene 24p3)	9	9q34	CN loss	129951538	129955556
79095	C9orf16	chromosome 9 open reading frame 16	9	9q34.1	CN loss	129962455	129966023
25792	CIZ1	CDKN1A interacting zinc finger protein 1	9	9q34.1	CN loss	129968165	129993668
4745	NELL1	NEL-like 1 (chicken)	11	11p15.2-p15.1	CN gain	20647692	21553803
203859	TMEM16E	transmembrane protein 16E	11	11p14.3	CN gain	22171297	22257975
57084	SLC17A6	solute carrier family 17 (sodium-dependent inorganic phosphate cotransporter), member 6	11	11p14.3	CN gain	22316242	22357619
2188	FANCF	Fanconi anemia, complementation group F	11	11p15	CN gain	22600655	22603963
2620	GAS2	growth arrest-specific 2	11	11p14.3-p15.2	CN gain	22646229	22791122
338645	LUZP2	leucine zipper protein 2	11	11p14.3	CN gain	24475091	24871459
57689	LRRC4C	leucine rich repeat containing 4C	11	11p12	CN gain	40092328	40272240
219431	OR4S2	olfactory receptor, family 4, subfamily S, member 2	11	11q11	CN gain	55174955	55175891
219432	OR4C6	olfactory receptor, family 4, subfamily C, member 6	11	11q11	CN gain	55182319	55190734
219437	OR5L1	olfactory receptor, family 5, subfamily L, member 1	11	11q11	CN gain	55335518	55336454
26338	OR5L2	olfactory receptor, family 5, subfamily L, member 2	11	11q11	CN gain	55351270	55352206
84767	SPRYD5	SPRY domain containing 5	11	11q11	CN gain	55410031	55415858
338674	OR5F1	olfactory receptor, family 5, subfamily F, member 1	11	11q11	CN gain	55517732	55518677
390152	OR8H3	olfactory receptor, family 8, subfamily H, member 3	11	11q11	CN gain	55646424	55647363
390155	OR5T1	olfactory receptor, family 5, subfamily T, member 1	11	11q11	CN gain	55799690	55800671
219417	OR8U1	olfactory receptor, family 8, subfamily U, member 1	11	11q11	CN gain	55899675	55900605
219484	OR5M8	olfactory receptor, family 5, subfamily M, member 8	11	11q11	CN gain	56014486	56015422
390167	OR5M10	olfactory receptor, family 5, subfamily M, member 10	11	11q11	CN gain	56100825	56101773
390168	OR5M1	olfactory receptor, family 5, subfamily M, member 1	11	11q11	CN gain	56136606	56137554
338675	OR5AP2	olfactory receptor, family 5, subfamily AP, member 2	11	11q11	CN gain	56165540	56166491
219527	LRRC55	leucine rich repeat containing 55	11	11q12.1	CN gain	56705796	56714154
187	AGTRL1	angiotensin II receptor-like 1	11	11q12	CN gain	56757629	56761364
85456	TNKS1BP1	tankyrase 1 binding protein 1, 182kDa	11	11q12.1	CN gain	56823687	56849002
6749	SSRP1	structure specific recognition protein 1	11	11q12	CN gain	56850035	56859927
5024	P2RX3	purinergic receptor P2X, ligand-gated ion channel, 3	11	11q12	CN gain	56862524	56894124
10394	PRG3	proteoglycan 3	11	11q12	CN gain	56900818	56905199
5553	PRG2	proteoglycan 2, bone marrow (natural killer cell activator, eosinophil granule major basic protein)	11	11q12	CN gain	56911410	56914706
29015	SLC43A3	solute carrier family 43, member 3	11	11q11	CN gain	56931004	56932298
23682	RAB38	RAB38, member RAS oncogene family	11	11q14	CN gain	87486078	87548247
1075	CTSC	cathepsin C	11	11q14.1-q14.3	CN gain	87666408	87710586
2915	GRM5	glutamate receptor, metabotropic 5	11	11q14.2-q14.3	CN gain	87880625	88420838
7299	TYR	tyrosinase (oculocutaneous albinism IA)	11	11q14-q21	CN gain	88550687	88668474
50507	NOX4	NADPH oxidase 4	11	11q14.2-q21	CN gain	88699160	88864301
219595	PSMAL	growth-inhibiting protein 26	11	11q14.3	CN gain	89032112	89071533
57093	TRIM49	tripartite motif-containing 49	11	11p11.12-q12	CN gain	89170471	89181391
10003	NAALAD2	N-acetylated alpha-linked acidic dipeptidase 2	11	11q14.3-q21	CN gain	89507479	89531572
26973	CHORDC1	cysteine and histidine-rich domain (CHORD)-containing 1	11	11q14.3	CN gain	89574264	89595829
4544	MTNR1B	melatonin receptor 1B	11	11q21-q22	CN gain	92342436	92355596
120103	SLC36A4	solute carrier family 36 (proton/amino acid symporter), member 4	11	11q21	CN gain	92520499	92570743
159989	CCDC67	coiled-coil domain containing 67	11	11q21	CN gain	92756283	92811282
56935	C11orf75	chromosome 11 open reading frame 75	11	11q13.3-q23.3	CN gain	92851286	92916162
80310	PDGFD	platelet derived growth factor D	11	11q22.3	CN gain	103283124	103540237
414301	DDI1	DDI1, DNA-damage inducible 1, homolog 1 (S. cerevisiae)	11	11q22.3	CN gain	103412537	103415126
837	CASP4	caspase 4, apoptosis-related cysteine peptidase	11	11q22.2-q22.3	CN gain	104318804	104332632
838	CASP5	caspase 5, apoptosis-related cysteine peptidase	11	11q22.2-q22.3	CN gain	104370180	104384909
834	CASP1	caspase 1, apoptosis-related cysteine peptidase (interleukin 1, beta, convertase)	11	11q23	CN gain	104401451	104411067
114769	COP1	caspase-1 dominant-negative inhibitor pseudo-ICE	11	11q22.3	CN gain	104417262	104421261
440068	INCA	inhibitory caspase recruitment domain (CARD) protein	11	11q22.3	CN gain	104468405	104477368
2893	GRIA4	glutamate receptor, ionotrophic, AMPA 4	11	11q22	CN gain	104986015	105289045
84437	KIAA1826	KIAA1826	11	11q22	CN gain	105383839	105398164
143879	KBTBD3	kelch repeat and BTB (POZ) domain containing 3	11	11q22.3	CN gain	105427035	105453396
60496	AASDHPPT	aminoadipate-semialdehyde dehydrogenase-phosphopantetheinyl transferase	11	11q22	CN gain	105453501	105474629
2977	GUCY1A2	guanylate cyclase 1, soluble, alpha 2	11	11q21-q22	CN gain	106063119	106394381
143884	CWF19L2	CWF19-like 2, cell cycle control (S. pombe)	11	11q22.3	CN gain	106702292	106830406
91801	ALKBH8	alkB, alkylation repair homolog 8 (E. coli)	11	11q22.3	CN gain	106878964	106941671
55531	ELMOD1	ELMO/CED-12 domain containing 1	11	11q22.3	CN gain	106967286	107042714
144245	ALG10B	asparagine-linked glycosylation 10 homolog B (yeast, alpha-1,2-glucosyltransferase)	12	12q12	CN gain	36996962	37001481
144402	CPNE8	copine VIII	12	12q12	CN gain	37332268	37585687
55605	KIF21A	kinesin family member 21A	12	12q12	CN gain	37973297	38123185
225	ABCD2	ATP-binding cassette, sub-family D (ALD), member 2	12	12q11-q12	CN gain	38232813	38300237
283461	C12orf40	chromosome 12 open reading frame 40	12	12q12	CN gain	38306238	38372254
114134	SLC2A13	solute carrier family 2 (facilitated glucose transporter), member 13	12	12q12	CN gain	38438831	38785928
120892	LRRK2	leucine-rich repeat kinase 2	12	12q12	CN gain	38905080	39049351
1272	CNTN1	contactin 1	12	12q11-q12	CN gain	39372624	39750361
9194	SLC16A7	solute carrier family 16, member 7 (monocarboxylic acid transporter 2)	12	12q13	CN gain	58369392	58461674
338811	FAM19A2	family with sequence similarity 19 (chemokine (C-C motif)-like), member A2	12	12q14.1	CN gain	60388309	60871826
9958	USP15	ubiquitin specific peptidase 15	12	12q14	CN gain	60940404	61084689
56890	MDM1	Mdm4, transformed 3T3 cell double minute 1, p53 binding protein (mouse)	12	12q15	CN gain	66974612	67012379
5908	RAP1B	RAP1B, member of RAS oncogene family	12	12q14	CN gain	67290918	67340642
57122	NUP107	nucleoporin 107kDa	12	12q15	CN gain	67366997	67422739
55508	SLC35E3	solute carrier family 35, member E3	12	12q15	CN gain	67426202	67446118
4193	MDM2	Mdm2, transformed 3T3 cell double minute 2, p53 binding protein (mouse)	12	12q14.3-q15	CN gain	67488234	67520220
1368	CPM	carboxypeptidase M	12	12q14.3	CN gain	67531224	67643287
11052	CPSF6	cleavage and polyadenylation specific factor 6, 68kDa	12	12q15	CN gain	67919646	67949986
4069	LYZ	lysozyme (renal amyloidosis)	12	12q15	CN gain	68028430	68034280
8089	YEATS4	YEATS domain containing 4	12	12q13-q15	CN gain	68039798	68070842
10576	CCT2	chaperonin containing TCP1, subunit 2 (beta)	12	12q15	CN gain	68265474	68281624
376132	LRRC10	leucine rich repeat containing 10	12	12q15	CN gain	68288611	68291209
144453	BEST3	bestrophin 3	12	12q14.2-q15	CN gain	68334688	68379463
117177	RAB3IP	RAB3A interacting protein (rabin3)	12	12q14.3	CN gain	68418908	68495770
196446	C12orf28	chromosome 12 open reading frame 28	12	12q15	CN gain	68606703	68638770
160335	TMTC2	transmembrane and tetratricopeptide repeat containing 2	12	12q21.31	CN gain	81605064	82052194
55117	SLC6A15	solute carrier family 6, member 15	12	12q21.3	CN gain	83777399	83830705
84125	LRRIQ1	leucine-rich repeats and IQ motif containing 1	12	12q21.31	CN gain	83954229	84042767
25834	MGAT4C	mannosyl (alpha-1,3-)-glycoprotein beta-1,4-N-acetylglucosaminyltransferase, isozyme C (putative)	12	12q21	CN gain	84896655	85756776
56899	ANKS1B	ankyrin repeat and sterile alpha motif domain containing 1B	12	12q23.1	CN gain	97653201	98902563
196472	FAM71C	family with sequence similarity 71, member C	12	12q23.1	CN gain	98565665	98567955
23074	KIAA0701	KIAA0701 protein	12	12q23.1	CN gain	98954984	99016452
55592	GOLGA2L1	golgi autoantigen, golgin subfamily a, 2-like 1	12	12q23.1	CN gain	99074325	99091202
64431	ACTR6	ARP6 actin-related protein 6 homolog (yeast)	12	12q23.1	CN gain	99118704	99142332
120863	DEPDC4	DEP domain containing 4	12	12q23.1	CN gain	99121577	99184988
55681	SCYL2	SCY1-like 2 (S. cerevisiae)	12	12q23.1	CN gain	99185679	99258043
246213	SLC17A8	solute carrier family 17 (sodium-dependent inorganic phosphate cotransporter), member 8	12	12q23.1	CN gain	99275124	99339967
9971	NR1H4	nuclear receptor subfamily 1, group H, member 4	12	12q23.1	CN gain	99391809	99481774
283431	GAS2L3	growth arrest-specific 2 like 3	12	12q23.1	CN gain	99491619	99542814
121601	TMEM16D	transmembrane protein 16D	12	12q23.1-q23.2	CN gain	99712715	100046539
267012	DAOA	D-amino acid oxidase activator	13	13q33.2|13q34	LOH+CN neutral	104916216	104941383
145581	LRFN5	leucine rich repeat and fibronectin type III domain containing 5	14	14q21.2	CN gain	41147093	41443498
140801	RPL10L	ribosomal protein L10-like	14	14q13-q21	CN gain	46189971	46190778
161357	MAMDC1	MAM domain containing 1	14	14q21.3	CN gain	46380267	47213703
9534	ZNF254	zinc finger protein 254	19	19p12	CN gain	24061825	24081991
6122	RPL3	ribosomal protein L3	22	22q13	CN loss	38038833	38045616
9145	SYNGR1	synaptogyrin 1	22	22q13.1	CN loss	38075899	38104331
10454	MAP3K7IP1	mitogen-activated protein kinase kinase kinase 7 interacting protein 1	22	22q13.1	CN loss	38125704	38157831
4248	MGAT3	mannosyl (beta-1,4-)-glycoprotein beta-1,4-N-acetylglucosaminyltransferase	22	22q13.1	CN loss	38183483	38214933
54471	SMCR7L	Smith-Magenis syndrome chromosome region, candidate 7-like	22	22q13	CN loss	38226050	38241658
468	ATF4	activating transcription factor 4 (tax-responsive enhancer element B67)	22	22q13.1	CN loss	38246514	38248636
91582	RPS19BP1	ribosomal protein S19 binding protein 1	22	22q13.1	CN loss	38255043	38258806
8911	CACNA1I	calcium channel, voltage-dependent, T type, alpha 1I subunit	22	22q13.1	CN loss	38296703	38415684
150350	ENTHD1	ENTH domain containing 1	22	22q13.1	CN loss	38468995	38619740
9402	GRAP2	GRB2-related adaptor protein 2	22	22q13.2	CN loss	38627031	38697330
113828	FAM83F	family with sequence similarity 83, member F	22	22q13.1	CN loss	38720898	38755777
23112	TNRC6B	trinucleotide repeat containing 6B	22	22q13.1	CN loss	38903891	39061757
158	ADSL	adenylosuccinate lyase	22	22q13.1|22q13.2	CN loss	39072508	39092697
27352	RUTBC3	RUN and TBC1 domain containing 3	22	22q13.1-q13.2	CN loss	39096540	39136239
57591	MKL1	megakaryoblastic leukemia (translocation) 1	22	22q13	CN loss	39136237	39362636
2847	MCHR1	melanin-concentrating hormone receptor 1	22	22q13.2	CN loss	39405182	39408763
10478	SLC25A17	solute carrier family 25 (mitochondrial carrier; peroxisomal membrane protein, 34kDa), member 17	22	22q13.2	CN loss	39495586	39545338
6767	ST13	suppression of tumorigenicity 13 (colon carcinoma) (Hsp70 interacting protein)	22	22q13.2	CN loss	39550546	39582580
63929	XPNPEP3	X-prolyl aminopeptidase (aminopeptidase P) 3, putative	22	22q13.31-q13.33	CN loss	39583039	39653824
150353	DNAJB7	DnaJ (Hsp40) homolog, subfamily B, member 7	22	22q13.2	CN loss	39585501	39588076
9978	RBX1	ring-box 1	22	22q13.2	CN loss	39677330	39698612
2033	EP300	E1A binding protein p300	22	22q13.2	CN loss	39818552	39906024
83746	L3MBTL2	l(3)mbt-like 2 (Drosophila)	22	22q13.31-q13.33	CN loss	39931258	39957220
5905	RANGAP1	Ran GTPase activating protein 1	22	22q13	CN loss	39971560	40012162
