# Supplementary material for: Genome-wide screening of copy number alterations and LOH events in renal cell carcinomas and integration with gene expression profile
Source: Mol Cancer. 2008 Jan 14;7:6. doi: 10.1186/1476-4598-7-6 (PMC2253555; doi:10.1186/1476-4598-7-6)
Supplement: Additional file 3 — Complete list of differentially expressed genes (DEGs) in RCC tissues as compared to normal cortical samples. GeneChip® HG-U133 Plus 2.0 array probesets were annotated using an updated custom chip description file and metaprobes corresponding to unique Entrez Gene IDs having differential expression levels in tumor samples as compared to normal samples were calculated by the t statistic of the significance analysis of microarrays (SAM). For each listed gene, corresponding t score and fold change calculated by SAM analysis are reported, in addition to a flag (up/down) indicating the expression level in our RCC sample set. Furthermore, the last two columns indicate DEGs and corresponding fold change (FC) found in common between the two studies of Jones et al. and Lenburg et al. [file 1476-4598-7-6-S3.xls]

## Sheet: DEGs
Metaprobe	Entrez Gene ID	Gene Symbol	Gene Name	Chromosome	Cytoband	SAM Score	Numerator(r)	Denominator(s+s0)	Fold Change	Fold Change1	expression	DEG Jones-Lenburg	FC Jones-Lenburg
19_at	19	ABCA1	ATP-binding cassette, sub-family A (ABC1), member 1	9	9q31.1	4.4	1.03	0.23	2.16	2.16	up	N/A	N/A
21_at	21	ABCA3	ATP-binding cassette, sub-family A (ABC1), member 3	16	16p13.3	4.54	0.45	0.1	1.38	1.38	up	N/A	N/A
47_at	47	ACLY	ATP citrate lyase	17	17q12-q21	4.7	1.11	0.24	2.33	2.33	up	N/A	N/A
72_at	72	ACTG2	actin, gamma 2, smooth muscle, enteric	2	2p13.1	4.45	1.17	0.26	2.63	2.63	up	N/A	N/A
86_at	86	ACTL6A	actin-like 6A	3	3q26.33	4.73	0.56	0.12	1.47	1.47	up	N/A	N/A
87_at	87	ACTN1	actinin, alpha 1	14	14q24.1-q24.2|14q24|14q22-q24	5.17	1.34	0.26	2.65	2.65	up	N/A	N/A
100_at	100	ADA	adenosine deaminase	20	20q12-q13.11	5.98	1.26	0.21	2.56	2.56	up	N/A	N/A
102_at	102	ADAM10	ADAM metallopeptidase domain 10	15	15q2|15q22	5.53	0.73	0.13	1.63	1.63	up	N/A	N/A
113_at	113	ADCY7	adenylate cyclase 7	16	16q12-q13	8.51	1.25	0.15	2.43	2.43	up	N/A	N/A
133_at	133	ADM	adrenomedullin	11	11p15.4	9.57	1.6	0.17	2.9	2.9	up	N/A	N/A
135_at	135	ADORA2A	adenosine A2a receptor	22	22q11.23	4.6	0.62	0.13	1.55	1.55	up	N/A	N/A
140_at	140	ADORA3	adenosine A3 receptor	1	1p13.2	6.88	1.5	0.22	3.08	3.08	up	N/A	N/A
182_at	182	JAG1	jagged 1 (Alagille syndrome)	20	20p12.1-p11.23	7.05	1.3	0.18	2.5	2.5	up	N/A	N/A
196_at	196	AHR	aryl hydrocarbon receptor	7	7p15	7.28	1.92	0.26	4.08	4.08	up	N/A	N/A
226_at	226	ALDOA	aldolase A, fructose-bisphosphate	16	16q22-q24	7.02	1.12	0.16	2.19	2.19	up	N/A	N/A
230_at	230	ALDOC	aldolase C, fructose-bisphosphate	17	17cen-q12	5.94	2.35	0.4	6.6	6.6	up	N/A	N/A
963_at	963	CD53	CD53 molecule	1	1p13	7.1	2.24	0.32	4.84	4.84	up	yes	2.61
241_at	241	ALOX5AP	arachidonate 5-lipoxygenase-activating protein	13	13q12	5.13	1.46	0.29	3.02	3.02	up	N/A	N/A
476_at	476	ATP1A1	ATPase, Na+/K+ transporting, alpha 1 polypeptide	1	1p21	-7.9	-1.62	0.21	0.34	-2.93	down	yes	-3.44
301_at	301	ANXA1	annexin A1	9	9q12-q21.2|9q12-q21.2	6.47	1.94	0.3	3.72	3.72	up	N/A	N/A
302_at	302	ANXA2	annexin A2	15	15q21-q22	5.3	0.84	0.16	1.82	1.82	up	N/A	N/A
307_at	307	ANXA4	annexin A4	2	2p13	8.14	1.46	0.18	2.83	2.83	up	N/A	N/A
308_at	308	ANXA5	annexin A5	4	4q26-q28|4q28-q32	5.85	0.81	0.14	1.78	1.78	up	N/A	N/A
313_at	313	AOAH	acyloxyacyl hydrolase (neutrophil)	7	7p14-p12	9.56	2.2	0.23	4.81	4.81	up	N/A	N/A
324_at	324	APC	adenomatosis polyposis coli	5	5q21-q22	5.12	0.42	0.08	1.34	1.34	up	N/A	N/A
2634_at	2634	GBP2	guanylate binding protein 2, interferon-inducible	1	1p22.2	6.68	2.48	0.37	6.48	6.48	up	yes	2.66
332_at	332	BIRC5	baculoviral IAP repeat-containing 5 (survivin)	17	17q25	4.15	0.44	0.1	1.38	1.38	up	N/A	N/A
1491_at	1491	CTH	cystathionase (cystathionine gamma-lyase)	1	1p31.1	-9.2	-1.8	0.2	0.3	-3.39	down	yes	-2.55
355_at	355	FAS	Fas (TNF receptor superfamily, member 6)	10	10q24.1	5.02	1.18	0.23	2.39	2.39	up	N/A	N/A
391_at	391	RHOG	ras homolog gene family, member G (rho G)	11	11p15.5-p15.4	4.18	0.84	0.2	1.89	1.89	up	N/A	N/A
4070_at	4070	TACSTD2	tumor-associated calcium signal transducer 2	1	1p32-p31	-5.25	-0.65	0.12	0.64	-1.55	down	yes	-6.15
472_at	472	ATM	ataxia telangiectasia mutated (includes complementation groups A, C and D)	11	11q22-q23	8.95	1.5	0.17	2.94	2.94	up	N/A	N/A
493_at	493	ATP2B4	ATPase, Ca++ transporting, plasma membrane 4	1	1q32.1	6.42	0.66	0.1	1.6	1.6	up	N/A	N/A
7805_at	7805	LAPTM5	lysosomal associated multispanning membrane protein 5	1	1p34	10.28	2.66	0.26	6.48	6.48	up	yes	4.26
567_at	567	B2M	beta-2-microglobulin	15	15q21-q22.2	7.42	0.87	0.12	1.82	1.82	up	N/A	N/A
580_at	580	BARD1	BRCA1 associated RING domain 1	2	2q34-q35	6.07	1.17	0.19	2.28	2.28	up	N/A	N/A
586_at	586	BCAT1	branched chain aminotransferase 1, cytosolic	12	12pter-q12	5.55	1.16	0.21	2.4	2.4	up	N/A	N/A
595_at	595	CCND1	cyclin D1	11	11q13	8.89	2.23	0.25	5.25	5.25	up	N/A	N/A
627_at	627	BDNF	brain-derived neurotrophic factor	11	11p13	4.78	1.51	0.32	3.51	3.51	up	N/A	N/A
636_at	636	BICD1	bicaudal D homolog 1 (Drosophila)	12	12p11.2-p11.1	6.41	0.99	0.15	2.01	2.01	up	N/A	N/A
637_at	637	BID	BH3 interacting domain death agonist	22	22q11.1	4.79	1.09	0.23	2.27	2.27	up	N/A	N/A
639_at	639	PRDM1	PR domain containing 1, with ZNF domain	6	6q21-q22.1	6.71	1.37	0.2	2.67	2.67	up	N/A	N/A
641_at	641	BLM	Bloom syndrome	15	15q26.1	4.56	0.63	0.14	1.58	1.58	up	N/A	N/A
648_at	648	BMI1	BMI1 polycomb ring finger oncogene	10	10p11.23	4.25	0.52	0.12	1.44	1.44	up	N/A	N/A
650_at	650	BMP2	bone morphogenetic protein 2	20	20p12	4.36	1.25	0.29	2.69	2.69	up	N/A	N/A
663_at	663	BNIP2	BCL2/adenovirus E1B 19kDa interacting protein 2	15	15q22.2	5	1.03	0.21	2.02	2.02	up	N/A	N/A
665_at	665	BNIP3L	BCL2/adenovirus E1B 19kDa interacting protein 3-like	8	8p21	4.71	0.92	0.2	1.99	1.99	up	N/A	N/A
672_at	672	BRCA1	breast cancer 1, early onset	17	17q21	5.14	0.44	0.09	1.36	1.36	up	N/A	N/A
675_at	675	BRCA2	breast cancer 2, early onset	13	13q12.3	4.24	0.3	0.07	1.24	1.24	up	N/A	N/A
689_at	689	BTF3	basic transcription factor 3	5	5q13.2	6.72	0.78	0.12	1.73	1.73	up	N/A	N/A
694_at	694	BTG1	B-cell translocation gene 1, anti-proliferative	12	12q22	5.62	1.26	0.22	2.46	2.46	up	N/A	N/A
701_at	701	BUB1B	BUB1 budding uninhibited by benzimidazoles 1 homolog beta (yeast)	15	15q15	5.27	1.37	0.26	2.99	2.99	up	N/A	N/A
2701_at	2701	GJA4	gap junction protein, alpha 4, 37kDa	1	1p35.1	4.78	1.56	0.33	3.42	3.42	up	yes	3.36
864_at	864	RUNX3	runt-related transcription factor 3	1	1p36	5.89	1.35	0.23	2.84	2.84	up	yes	3.9
714_at	714	C1QC	complement component 1, q subcomponent, C chain	1	1p36.11	4.88	1.82	0.37	4.19	4.19	up	N/A	N/A
1188_at	1188	CLCNKB	chloride channel Kb	1	1p36	-5.13	-1.8	0.35	0.42	-2.38	down	yes	-4.56
719_at	719	C3AR1	complement component 3a receptor 1	12	12p13.31	5.78	1.65	0.28	3.12	3.12	up	N/A	N/A
753_at	753	C18orf1	chromosome 18 open reading frame 1	18	18p11.2	5.13	1.31	0.26	2.77	2.77	up	N/A	N/A
754_at	754	PTTG1IP	pituitary tumor-transforming 1 interacting protein	21	21q22.3	4.5	0.61	0.14	1.53	1.53	up	N/A	N/A
8659_at	8659	ALDH4A1	aldehyde dehydrogenase 4 family, member A1	1	1p36	-9.99	-2.32	0.23	0.19	-5.13	down	yes	-4.65
813_at	813	CALU	calumenin	7	7q32	8.14	0.88	0.11	1.86	1.86	up	N/A	N/A
819_at	819	CAMLG	calcium modulating ligand	5	5q23	5.53	0.83	0.15	1.82	1.82	up	N/A	N/A
821_at	821	CANX	calnexin	5	5q35	6.69	0.84	0.13	1.81	1.81	up	N/A	N/A
829_at	829	CAPZA1	capping protein (actin filament) muscle Z-line, alpha 1	1	1p13.2	7.65	0.8	0.11	1.76	1.76	up	N/A	N/A
831_at	831	CAST	calpastatin	5	5q15	6.46	0.89	0.14	1.89	1.89	up	N/A	N/A
834_at	834	CASP1	caspase 1, apoptosis-related cysteine peptidase (interleukin 1, beta, convertase)	11	11q23	5.82	2.12	0.36	5.16	5.16	up	N/A	N/A
836_at	836	CASP3	caspase 3, apoptosis-related cysteine peptidase	4	4q34	6.19	0.88	0.14	1.83	1.83	up	N/A	N/A
837_at	837	CASP4	caspase 4, apoptosis-related cysteine peptidase	11	11q22.2-q22.3	5.1	1.24	0.24	2.48	2.48	up	N/A	N/A
712_at	712	C1QA	complement component 1, q subcomponent, A chain	1	1p36.12	6.98	2.3	0.33	5.4	5.4	up	yes	4.99
713_at	713	C1QB	complement component 1, q subcomponent, B chain	1	1p36.12	6.43	2.9	0.45	8.23	8.23	up	yes	11.64
6273_at	6273	S100A2	S100 calcium binding protein A2	1	1q21	-9.05	-4.25	0.47	0.09	-10.8	down	yes	-4.47
865_at	865	CBFB	core-binding factor, beta subunit	16	16q22.1	7.24	0.82	0.11	1.77	1.77	up	N/A	N/A
867_at	867	CBL	Cas-Br-M (murine) ecotropic retroviral transforming sequence	11	11q23.3	5.24	0.47	0.09	1.39	1.39	up	N/A	N/A
871_at	871	SERPINH1	serpin peptidase inhibitor, clade H (heat shock protein 47), member 1, (collagen binding protein 1)	11	11q13.5	4.92	1.18	0.24	2.45	2.45	up	N/A	N/A
891_at	891	CCNB1	cyclin B1	5	5q12	5.17	1.43	0.28	3.2	3.2	up	N/A	N/A
894_at	894	CCND2	cyclin D2	12	12p13	4.14	0.83	0.2	1.84	1.84	up	N/A	N/A
912_at	912	CD1D	CD1d molecule	1	1q22-q23	7.72	2.06	0.27	4.59	4.59	up	N/A	N/A
914_at	914	CD2	CD2 molecule	1	1p13	5.11	1.91	0.37	4.88	4.88	up	N/A	N/A
915_at	915	CD3D	CD3d molecule, delta (CD3-TCR complex)	11	11q23	4.77	1.77	0.37	4.45	4.45	up	N/A	N/A
919_at	919	CD247	CD247 molecule	1	1q22-q23	5.82	1.14	0.2	2.32	2.32	up	N/A	N/A
925_at	925	CD8A	CD8a molecule	2	2p12	4.16	1.74	0.42	4.98	4.98	up	N/A	N/A
929_at	929	CD14	CD14 molecule	5	5q22-q32|5q31.1	4.17	1.35	0.32	2.69	2.69	up	N/A	N/A
934_at	934	CD24	CD24 molecule	6	6q21	5.56	0.94	0.17	1.91	1.91	up	N/A	N/A
942_at	942	CD86	CD86 molecule	3	3q21	7.21	1.59	0.22	3.12	3.12	up	N/A	N/A
8490_at	8490	RGS5	regulator of G-protein signalling 5	1	1q23.1	8.36	2.66	0.32	6.56	6.56	up	yes	4.17
56833_at	56833	SLAMF8	SLAM family member 8	1	1q23.2	4.89	1.31	0.27	2.87	2.87	up	yes	5.14
950_at	950	SCARB2	scavenger receptor class B, member 2	4	4q21.1	6.76	0.65	0.1	1.57	1.57	up	N/A	N/A
7827_at	7827	NPHS2	nephrosis 2, idiopathic, steroid-resistant (podocin)	1	1q25-q31	-11.67	-5.73	0.49	0.01	-74.2	down	yes	-3.84
958_at	958	CD40	CD40 molecule, TNF receptor superfamily member 5	20	20q12-q13.2	5.49	1.07	0.2	2.26	2.26	up	N/A	N/A
960_at	960	CD44	CD44 molecule (Indian blood group)	11	11p13	4.51	0.82	0.18	1.86	1.86	up	N/A	N/A
962_at	962	CD48	CD48 molecule	1	1q21.3-q22	6.13	1.92	0.31	4.32	4.32	up	N/A	N/A
5996_at	5996	RGS1	regulator of G-protein signalling 1	1	1q31	6.73	2.83	0.42	7.02	7.02	up	yes	6.87
968_at	968	CD68	CD68 molecule	17	17p13	4.16	0.87	0.21	1.94	1.94	up	N/A	N/A
975_at	975	CD81	CD81 molecule	11	11p15.5	4.46	0.81	0.18	1.76	1.76	up	N/A	N/A
976_at	976	CD97	CD97 molecule	19	19p13	4.98	1.46	0.29	2.77	2.77	up	N/A	N/A
989_at	989	SEPT7	septin 7	7	7p14.3-p14.1	7.07	1.11	0.16	2.14	2.14	up	N/A	N/A
990_at	990	CDC6	cell division cycle 6 homolog (S. cerevisiae)	17	17q21.3	4.56	0.33	0.07	1.26	1.26	up	N/A	N/A
994_at	994	CDC25B	cell division cycle 25 homolog B (S. pombe)	20	20p13	4.14	0.58	0.14	1.52	1.52	up	N/A	N/A
996_at	996	CDC27	cell division cycle 27 homolog (S. cerevisiae)	17	17q12-q23.2	4.31	0.45	0.11	1.38	1.38	up	N/A	N/A
1003_at	1003	CDH5	cadherin 5, type 2, VE-cadherin (vascular epithelium)	16	16q22.1	4.77	1.66	0.35	3.68	3.68	up	N/A	N/A
1004_at	1004	CDH6	cadherin 6, type 2, K-cadherin (fetal kidney)	5	5p15.1-p14	4.76	1.48	0.31	3.07	3.07	up	N/A	N/A
1012_at	1012	CDH13	cadherin 13, H-cadherin (heart)	16	16q24.2-q24.3	9.09	3.38	0.37	11.1	11.1	up	N/A	N/A
1030_at	1030	CDKN2B	cyclin-dependent kinase inhibitor 2B (p15, inhibits CDK4)	9	9p21	4.97	0.47	0.09	1.39	1.39	up	N/A	N/A
1031_at	1031	CDKN2C	cyclin-dependent kinase inhibitor 2C (p18, inhibits CDK4)	1	1p32	6.06	0.93	0.15	1.94	1.94	up	N/A	N/A
1063_at	1063	CENPF	centromere protein F, 350/400ka (mitosin)	1	1q32-q41	5.29	0.91	0.17	1.97	1.97	up	N/A	N/A
1070_at	1070	CETN3	centrin, EF-hand protein, 3 (CDC31 homolog, yeast)	5	5q14.3	5.92	0.87	0.15	1.84	1.84	up	N/A	N/A
1111_at	1111	CHEK1	CHK1 checkpoint homolog (S. pombe)	11	11q24-q24	4.93	0.95	0.19	2.07	2.07	up	N/A	N/A
1112_at	1112	CHES1	checkpoint suppressor 1	14	14q31.3	4.5	0.82	0.18	1.8	1.8	up	N/A	N/A
1122_at	1122	CHML	choroideremia-like (Rab escort protein 2)	1	1q42-qter	5.74	1.23	0.21	2.49	2.49	up	N/A	N/A
1130_at	1130	LYST	lysosomal trafficking regulator	1	1q42.1-q42.2	5.17	0.62	0.12	1.56	1.56	up	N/A	N/A
1191_at	1191	CLU	clusterin	8	8p21-p12	5.78	1.7	0.29	3.47	3.47	up	N/A	N/A
5788_at	5788	PTPRC	protein tyrosine phosphatase, receptor type, C	1	1q31-q32	6.89	1.73	0.25	3.54	3.54	up	yes	3.43
1198_at	1198	CLK3	CDC-like kinase 3	15	15q24	4.16	0.44	0.11	1.38	1.38	up	N/A	N/A
2104_at	2104	ESRRG	estrogen-related receptor gamma	1	1q41	-7.06	-3.03	0.43	0.17	-5.73	down	yes	-8.86
1278_at	1278	COL1A2	collagen, type I, alpha 2	7	7q22.1	5.12	1.95	0.38	4.77	4.77	up	N/A	N/A
1281_at	1281	COL3A1	collagen, type III, alpha 1 (Ehlers-Danlos syndrome type IV, autosomal dominant)	2	2q31	5.08	1.94	0.38	4.76	4.76	up	N/A	N/A
1282_at	1282	COL4A1	collagen, type IV, alpha 1	13	13q34	7.56	2.1	0.28	4.65	4.65	up	N/A	N/A
1284_at	1284	COL4A2	collagen, type IV, alpha 2	13	13q34	4.32	1.69	0.39	3.59	3.59	up	N/A	N/A
2168_at	2168	FABP1	fatty acid binding protein 1, liver	2	2p11	-13.64	-4.9	0.36	0.03	-33.56	down	yes	-5.55
1293_at	1293	COL6A3	collagen, type VI, alpha 3	2	2q37	4.4	2.1	0.48	6	6	up	N/A	N/A
1326_at	1326	MAP3K8	mitogen-activated protein kinase kinase kinase 8	10	10p11.23	4.26	1.09	0.25	2.16	2.16	up	N/A	N/A
1356_at	1356	CP	ceruloplasmin (ferroxidase)	3	3q23-q25	6.76	3.62	0.54	18.38	18.38	up	N/A	N/A
1359_at	1359	CPA3	carboxypeptidase A3 (mast cell)	3	3q21-q25	4.52	2.06	0.46	5.4	5.4	up	N/A	N/A
525_at	525	ATP6V1B1	ATPase, H+ transporting, lysosomal 56/58kDa, V1 subunit B1 (Renal tubular acidosis with deafness)	2	2p13.1	-4.89	-0.41	0.08	0.76	-1.32	down	yes	-4.38
9938_at	9938	ARHGAP25	Rho GTPase activating protein 25	2	2p14	5.9	1.24	0.21	2.5	2.5	up	yes	2.39
81553_at	81553	FAM49A	family with sequence similarity 49, member A	2	2p24.3	6.27	1.29	0.21	2.57	2.57	up	yes	4.02
1452_at	1452	CSNK1A1	casein kinase 1, alpha 1	5	5q32	5.32	0.62	0.12	1.56	1.56	up	N/A	N/A
1454_at	1454	CSNK1E	casein kinase 1, epsilon	22	22q13.1	5.78	1.02	0.18	2.11	2.11	up	N/A	N/A
1290_at	1290	COL5A2	collagen, type V, alpha 2	2	2q14-q32	6.64	2.17	0.33	5.44	5.44	up	yes	3.72
1464_at	1464	CSPG4	chondroitin sulfate proteoglycan 4	15	15q24.2	4.38	0.92	0.21	1.99	1.99	up	N/A	N/A
7852_at	7852	CXCR4	chemokine (C-X-C motif) receptor 4	2	2q21	8.57	2.93	0.34	7.71	7.71	up	yes	11.27
1520_at	1520	CTSS	cathepsin S	1	1q21	7.58	2.32	0.31	5.57	5.57	up	N/A	N/A
1536_at	1536	CYBB	cytochrome b-245, beta polypeptide (chronic granulomatous disease)	X	Xp21.1	6.65	1.63	0.25	3.26	3.26	up	N/A	N/A
1540_at	1540	CYLD	cylindromatosis (turban tumor syndrome)	16	16q12.1	8.08	0.96	0.12	1.96	1.96	up	N/A	N/A
1573_at	1573	CYP2J2	cytochrome P450, family 2, subfamily J, polypeptide 2	1	1p31.3-p31.2	5.81	3.37	0.58	14.61	14.61	up	N/A	N/A
1615_at	1615	DARS	aspartyl-tRNA synthetase	2	2q21.3	6.82	1.34	0.2	2.63	2.63	up	N/A	N/A
1633_at	1633	DCK	deoxycytidine kinase	4	4q13.3-q21.1	9.48	1.81	0.19	3.49	3.49	up	N/A	N/A
1643_at	1643	DDB2	damage-specific DNA binding protein 2, 48kDa	11	11p12-p11	8.56	2.16	0.25	4.89	4.89	up	N/A	N/A
1675_at	1675	CFD	complement factor D (adipsin)	19	19p13.3	4.94	1.79	0.36	3.44	3.44	up	N/A	N/A
1730_at	1730	DIAPH2	diaphanous homolog 2 (Drosophila)	X	Xq22	7.38	1.69	0.23	3.29	3.29	up	N/A	N/A
1786_at	1786	DNMT1	DNA (cytosine-5-)-methyltransferase 1	19	19p13.2	6.98	0.98	0.14	1.99	1.99	up	N/A	N/A
2888_at	2888	GRB14	growth factor receptor-bound protein 14	2	2q22-q24	-6.16	-2.61	0.42	0.29	-3.46	down	yes	-2.59
1824_at	1824	DSC2	desmocollin 2	18	18q12.1	5.54	0.83	0.15	1.83	1.83	up	N/A	N/A
1846_at	1846	DUSP4	dual specificity phosphatase 4	8	8p12-p11	5.3	1.39	0.26	2.99	2.99	up	N/A	N/A
1880_at	1880	EBI2	Epstein-Barr virus induced gene 2 (lymphocyte-specific G protein-coupled receptor)	13	13q32.3	4.8	1.91	0.4	4.3	4.3	up	N/A	N/A
1890_at	1890	ECGF1	endothelial cell growth factor 1 (platelet-derived)	22	22q13|22q13.33	6.16	1.85	0.3	4.13	4.13	up	N/A	N/A
1901_at	1901	EDG1	endothelial differentiation, sphingolipid G-protein-coupled receptor, 1	1	1p21	4.25	1.57	0.37	3.44	3.44	up	N/A	N/A
1906_at	1906	EDN1	endothelin 1	6	6p24.1	5.06	2.18	0.43	5.97	5.97	up	N/A	N/A
1909_at	1909	EDNRA	endothelin receptor type A	4	4q31.23	5.34	1.79	0.34	3.99	3.99	up	N/A	N/A
1936_at	1936	EEF1D	eukaryotic translation elongation factor 1 delta (guanine nucleotide exchange protein)	8	8q24.3	4.43	0.72	0.16	1.71	1.71	up	N/A	N/A
1942_at	1942	EFNA1	ephrin-A1	1	1q21-q22	4.83	0.88	0.18	1.91	1.91	up	N/A	N/A
1992_at	1992	SERPINB1	serpin peptidase inhibitor, clade B (ovalbumin), member 1	6	6p25	4.24	1.07	0.25	1.93	1.93	up	N/A	N/A
1998_at	1998	ELF2	E74-like factor 2 (ets domain transcription factor)	4	4q28	4.83	0.62	0.13	1.55	1.55	up	N/A	N/A
2023_at	2023	ENO1	enolase 1, (alpha)	1	1p36.3-p36.2	4.84	1.29	0.27	2.76	2.76	up	N/A	N/A
7130_at	7130	TNFAIP6	tumor necrosis factor, alpha-induced protein 6	2	2q23.3	11.3	6.05	0.54	89.84	89.84	up	yes	13.08
2037_at	2037	EPB41L2	erythrocyte membrane protein band 4.1-like 2	6	6q23	4.48	1.04	0.23	2.18	2.18	up	N/A	N/A
2042_at	2042	EPHA3	EPH receptor A3	3	3p11.2	5.01	0.45	0.09	1.38	1.38	up	N/A	N/A
2058_at	2058	EPRS	glutamyl-prolyl-tRNA synthetase	1	1q41-q42	5.21	0.49	0.09	1.4	1.4	up	N/A	N/A
2091_at	2091	FBL	fibrillarin	19	19q13.1	6.73	1.09	0.16	2.19	2.19	up	N/A	N/A
2113_at	2113	ETS1	v-ets erythroblastosis virus E26 oncogene homolog 1 (avian)	11	11q23.3	5.08	1.14	0.22	2.31	2.31	up	N/A	N/A
2123_at	2123	EVI2A	ecotropic viral integration site 2A	17	17q11.2	7.63	2.52	0.33	6.06	6.06	up	N/A	N/A
2124_at	2124	EVI2B	ecotropic viral integration site 2B	17	17q11.2	6.24	2.51	0.4	5.98	5.98	up	N/A	N/A
2146_at	2146	EZH2	enhancer of zeste homolog 2 (Drosophila)	7	7q35-q36	10.79	2.19	0.2	4.73	4.73	up	N/A	N/A
2157_at	2157	F8	coagulation factor VIII, procoagulant component (hemophilia A)	X	Xq28	5.01	0.75	0.15	1.69	1.69	up	N/A	N/A
2172_at	2172	FABP6	fatty acid binding protein 6, ileal (gastrotropin)	5	5q33.3-q34	5.92	2.36	0.4	6.91	6.91	up	N/A	N/A
2173_at	2173	FABP7	fatty acid binding protein 7, brain	6	6q22-q23	5.35	4.73	0.88	82.83	82.83	up	N/A	N/A
2189_at	2189	FANCG	Fanconi anemia, complementation group G	9	9p13	4.4	0.68	0.15	1.62	1.62	up	N/A	N/A
2200_at	2200	FBN1	fibrillin 1	15	15q21.1	4.17	1.27	0.3	2.91	2.91	up	N/A	N/A
2207_at	2207	FCER1G	Fc fragment of IgE, high affinity I, receptor for; gamma polypeptide	1	1q23	6.2	1.74	0.28	3.73	3.73	up	N/A	N/A
2213_at	2213	FCGR2B	Fc fragment of IgG, low affinity IIb, receptor (CD32)	1	1q23	5.18	1.55	0.3	3.37	3.37	up	N/A	N/A
2237_at	2237	FEN1	flap structure-specific endonuclease 1	11	11q12	4.96	0.75	0.15	1.75	1.75	up	N/A	N/A
2268_at	2268	FGR	Gardner-Rasheed feline sarcoma viral (v-fgr) oncogene homolog	1	1p36.2-p36.1	4.18	0.95	0.23	1.95	1.95	up	N/A	N/A
5334_at	5334	PLCL1	phospholipase C-like 1	2	2q33	-7.07	-2.38	0.34	0.23	-4.37	down	yes	-3.59
2335_at	2335	FN1	fibronectin 1	2	2q34	7.87	1.8	0.23	3.73	3.73	up	yes	8.1
2339_at	2339	FNTA	farnesyltransferase, CAAX box, alpha	8	8p11	4.72	0.47	0.1	1.39	1.39	up	N/A	N/A
2359_at	2359	FPRL2	formyl peptide receptor-like 2	19	19q13.3-q13.4	7.64	1.62	0.21	3.25	3.25	up	N/A	N/A
2494_at	2494	NR5A2	nuclear receptor subfamily 5, group A, member 2	1	1q32.1	5.03	0.62	0.12	1.57	1.57	up	N/A	N/A
2533_at	2533	FYB	FYN binding protein (FYB-120/130)	5	5p13.1	7.08	1.17	0.17	2.34	2.34	up	N/A	N/A
2551_at	2551	GABPA	GA binding protein transcription factor, alpha subunit 60kDa	21	21q21-q22.1|21q21.3	4.34	0.59	0.14	1.52	1.52	up	N/A	N/A
2553_at	2553	GABPB2	GA binding protein transcription factor, beta subunit 2	15	15q21.2	4.83	0.6	0.12	1.53	1.53	up	N/A	N/A
2589_at	2589	GALNT1	UDP-N-acetyl-alpha-D-galactosamine:polypeptide N-acetylgalactosaminyltransferase 1 (GalNAc-T1)	18	18q12.1	5.01	0.86	0.17	1.89	1.89	up	N/A	N/A
2597_at	2597	GAPDH	glyceraldehyde-3-phosphate dehydrogenase	12	12p13	5.25	0.55	0.1	1.46	1.46	up	N/A	N/A
80303_at	80303	EFHD1	EF-hand domain family, member D1	2	2q37.1	-10.5	-2.59	0.25	0.18	-5.46	down	yes	-3.1
2673_at	2673	GFPT1	glutamine-fructose-6-phosphate transaminase 1	2	2p13	4.51	0.56	0.12	1.48	1.48	up	N/A	N/A
10752_at	10752	CHL1	cell adhesion molecule with homology to L1CAM (close homolog of L1)	3	3p26.1	-11.15	-3.69	0.33	0.11	-9.27	down	yes	-2.65
55076_at	55076	TMEM45A	transmembrane protein 45A	3	3q12.2	12.16	4.24	0.35	22.66	22.66	up	yes	7.29
2752_at	2752	GLUL	glutamate-ammonia ligase (glutamine synthetase)	1	1q31	5.4	1.03	0.19	2.15	2.15	up	N/A	N/A
1475_at	1475	CSTA	cystatin A (stefin A)	3	3q21	7.45	2.32	0.31	5.26	5.26	up	yes	8.21
2769_at	2769	GNA15	guanine nucleotide binding protein (G protein), alpha 15 (Gq class)	19	19p13.3	4.44	0.65	0.15	1.59	1.59	up	N/A	N/A
2773_at	2773	GNAI3	guanine nucleotide binding protein (G protein), alpha inhibiting activity polypeptide 3	1	1p13	5.04	0.61	0.12	1.56	1.56	up	N/A	N/A
2790_at	2790	GNG10	guanine nucleotide binding protein (G protein), gamma 10	9	9q31.3	5.01	0.49	0.1	1.4	1.4	up	N/A	N/A
2802_at	2802	GOLGA3	golgi autoantigen, golgin subfamily a, 3	12	12q24.33	4.92	0.7	0.14	1.64	1.64	up	N/A	N/A
2828_at	2828	GPR4	G protein-coupled receptor 4	19	19q13.3	4.6	0.77	0.17	1.77	1.77	up	N/A	N/A
2857_at	2857	GPR34	G protein-coupled receptor 34	X	Xp11.4-p11.3	5.85	2.14	0.37	5.01	5.01	up	N/A	N/A
2869_at	2869	GRK5	G protein-coupled receptor kinase 5	10	10q24-qter	5.58	0.91	0.16	1.96	1.96	up	N/A	N/A
2908_at	2908	NR3C1	nuclear receptor subfamily 3, group C, member 1 (glucocorticoid receptor)	5	5q31.3	10.24	1.26	0.12	2.4	2.4	up	N/A	N/A
2965_at	2965	GTF2H1	general transcription factor IIH, polypeptide 1, 62kDa	11	11p15.1-p14	4.81	0.41	0.09	1.34	1.34	up	N/A	N/A
2982_at	2982	GUCY1A3	guanylate cyclase 1, soluble, alpha 3	4	4q31.3-q33|4q31.1-q31.2	5.58	1.57	0.28	3.24	3.24	up	N/A	N/A
2983_at	2983	GUCY1B3	guanylate cyclase 1, soluble, beta 3	4	4q31.3-q33	4.66	1.09	0.23	2.31	2.31	up	N/A	N/A
2999_at	2999	GZMH	granzyme H (cathepsin G-like 2, protein h-CCPX)	14	14q11.2	5.26	1.39	0.26	3.01	3.01	up	N/A	N/A
3001_at	3001	GZMA	granzyme A (granzyme 1, cytotoxic T-lymphocyte-associated serine esterase 3)	5	5q11-q12	6.51	2.95	0.45	10.81	10.81	up	N/A	N/A
23023_at	23023	TMCC1	transmembrane and coiled-coil domain family 1	3	3q21.3	9.67	2.3	0.24	5.46	5.46	up	yes	4.92
3003_at	3003	GZMK	granzyme K (granzyme 3; tryptase II)	5	5q11-q12	5.07	2.83	0.56	12.46	12.46	up	N/A	N/A
3015_at	3015	H2AFZ	H2A histone family, member Z	4	4q24	4.81	0.56	0.12	1.49	1.49	up	N/A	N/A
3055_at	3055	HCK	hemopoietic cell kinase	20	20q11-q12	7.77	1.49	0.19	2.91	2.91	up	N/A	N/A
3059_at	3059	HCLS1	hematopoietic cell-specific Lyn substrate 1	3	3q13	6.58	2.19	0.33	4.71	4.71	up	N/A	N/A
3070_at	3070	HELLS	helicase, lymphoid-specific	10	10q24.2	4.36	0.77	0.18	1.71	1.71	up	N/A	N/A
3074_at	3074	HEXB	hexosaminidase B (beta polypeptide)	5	5q13	4.27	0.59	0.14	1.5	1.5	up	N/A	N/A
3087_at	3087	HHEX	hematopoietically expressed homeobox	10	10q23.33	4.45	1.02	0.23	2.2	2.2	up	N/A	N/A
3098_at	3098	HK1	hexokinase 1	10	10q22	4.85	0.98	0.2	1.98	1.98	up	N/A	N/A
3099_at	3099	HK2	hexokinase 2	2	2p13	12.3	3.82	0.31	16.7	16.7	up	N/A	N/A
3101_at	3101	HK3	hexokinase 3 (white cell)	5	5q35.2	5.24	0.75	0.14	1.73	1.73	up	N/A	N/A
3106_at	3106	HLA-B	major histocompatibility complex, class I, B	6	6p21.3	12.88	1.5	0.12	2.82	2.82	up	N/A	N/A
3107_at	3107	HLA-C	major histocompatibility complex, class I, C	6	6p21.3	8.74	1	0.11	1.96	1.96	up	N/A	N/A
55_at	55	ACPP	acid phosphatase, prostate	3	3q21-q23	-17.98	-3.64	0.2	0.08	-12.57	down	yes	-8.13
3140_at	3140	MR1	major histocompatibility complex, class I-related	1	1q25.3	4.53	0.84	0.18	1.91	1.91	up	N/A	N/A
3142_at	3142	HLX1	H2.0-like homeobox 1 (Drosophila)	1	1q41-q42.1	7.59	1.81	0.24	3.92	3.92	up	N/A	N/A
3148_at	3148	HMGB2	high-mobility group box 2	4	4q31	6.12	1	0.16	1.95	1.95	up	N/A	N/A
3178_at	3178	HNRPA1	heterogeneous nuclear ribonucleoprotein A1	12	12q13.1	4.81	0.31	0.06	1.23	1.23	up	N/A	N/A
3190_at	3190	HNRPK	heterogeneous nuclear ribonucleoprotein K	9	9q21.32-q21.33	4.14	0.44	0.11	1.37	1.37	up	N/A	N/A
3269_at	3269	HRH1	histamine receptor H1	3	3p25	4.51	1.05	0.23	2.09	2.09	up	N/A	N/A
3275_at	3275	PRMT2	protein arginine methyltransferase 2	21	21q22.3	5.35	0.79	0.15	1.78	1.78	up	N/A	N/A
3310_at	3310	HSPA6	heat shock 70kDa protein 6 (HSP70B')	1	1q23	4.21	0.42	0.1	1.34	1.34	up	N/A	N/A
3316_at	3316	HSPB2	heat shock 27kDa protein 2	11	11q22-q23	5.66	0.94	0.17	1.99	1.99	up	N/A	N/A
3399_at	3399	ID3	inhibitor of DNA binding 3, dominant negative helix-loop-helix protein	1	1p36.13-p36.12	4.37	1.29	0.3	2.68	2.68	up	N/A	N/A
3428_at	3428	IFI16	interferon, gamma-inducible protein 16	1	1q22	6.96	1.99	0.29	4.23	4.23	up	N/A	N/A
3429_at	3429	IFI27	interferon, alpha-inducible protein 27	14	14q32	4.52	1.26	0.28	2.65	2.65	up	N/A	N/A
3431_at	3431	SP110	SP110 nuclear body protein	2	2q37.1	5.3	0.77	0.14	1.73	1.73	up	N/A	N/A
3433_at	3433	IFIT2	interferon-induced protein with tetratricopeptide repeats 2	10	10q23-q25	4.15	0.82	0.2	1.87	1.87	up	N/A	N/A
3454_at	3454	IFNAR1	interferon (alpha, beta and omega) receptor 1	21	21q22.1|21q22.11	5	0.64	0.13	1.59	1.59	up	N/A	N/A
3455_at	3455	IFNAR2	interferon (alpha, beta and omega) receptor 2	21	21q22.1|21q22.11	5.35	0.91	0.17	1.93	1.93	up	N/A	N/A
3459_at	3459	IFNGR1	interferon gamma receptor 1	6	6q23-q24	5.67	1.24	0.22	2.44	2.44	up	N/A	N/A
3460_at	3460	IFNGR2	interferon gamma receptor 2 (interferon gamma transducer 1)	21	21q22.11	5.85	0.91	0.16	1.91	1.91	up	N/A	N/A
5352_at	5352	PLOD2	procollagen-lysine, 2-oxoglutarate 5-dioxygenase 2	3	3q23-q24	7.53	2	0.27	4.38	4.38	up	yes	7.16
3550_at	3550	IK	IK cytokine, down-regulator of HLA II	5	2p15-p14|5q31.3	5.45	0.79	0.15	1.75	1.75	up	N/A	N/A
3560_at	3560	IL2RB	interleukin 2 receptor, beta	22	22q13|22q13.1	6.83	1.16	0.17	2.34	2.34	up	N/A	N/A
3566_at	3566	IL4R	interleukin 4 receptor	16	16p12.1-p11.2	4.14	0.8	0.19	1.76	1.76	up	N/A	N/A
3574_at	3574	IL7	interleukin 7	8	8q12-q13	4.83	1.44	0.3	3.05	3.05	up	N/A	N/A
3587_at	3587	IL10RA	interleukin 10 receptor, alpha	11	11q23	6.62	2.29	0.35	5.37	5.37	up	N/A	N/A
3588_at	3588	IL10RB	interleukin 10 receptor, beta	21	21q22.1-q22.2|21q22.11	6.11	1.35	0.22	2.63	2.63	up	N/A	N/A
3594_at	3594	IL12RB1	interleukin 12 receptor, beta 1	19	19p13.1	4.88	0.48	0.1	1.41	1.41	up	N/A	N/A
3600_at	3600	IL15	interleukin 15	4	4q31	7.7	1.16	0.15	2.29	2.29	up	N/A	N/A
3601_at	3601	IL15RA	interleukin 15 receptor, alpha	10	10p15-p14	5.5	0.87	0.16	1.87	1.87	up	N/A	N/A
3620_at	3620	INDO	indoleamine-pyrrole 2,3 dioxygenase	8	8p12-p11	8.91	2.6	0.29	7.12	7.12	up	N/A	N/A
3627_at	3627	CXCL10	chemokine (C-X-C motif) ligand 10	4	4q21	5.98	2.8	0.47	9.92	9.92	up	N/A	N/A
3628_at	3628	INPP1	inositol polyphosphate-1-phosphatase	2	2q32	4.28	0.72	0.17	1.65	1.65	up	N/A	N/A
3635_at	3635	INPP5D	inositol polyphosphate-5-phosphatase, 145kDa	2	2q37.1	6.89	0.85	0.12	1.82	1.82	up	N/A	N/A
3646_at	3646	EIF3S6	eukaryotic translation initiation factor 3, subunit 6 48kDa	8	8q22-q23	4.42	0.52	0.12	1.46	1.46	up	N/A	N/A
3827_at	3827	KNG1	kininogen 1	3	3q27	-44.38	-7.55	0.17	0.01	-191.81	down	yes	-13.88
3676_at	3676	ITGA4	integrin, alpha 4 (antigen CD49D, alpha 4 subunit of VLA-4 receptor)	2	2q31.3	5.9	0.91	0.15	1.95	1.95	up	N/A	N/A
55689_at	55689	YEATS2	YEATS domain containing 2	3	3q27.1	8.54	1.54	0.18	3.02	3.02	up	yes	3.18
3684_at	3684	ITGAM	integrin, alpha M (complement component 3 receptor 3 subunit)	16	16p11.2	6.1	1.67	0.27	3.31	3.31	up	N/A	N/A
3685_at	3685	ITGAV	integrin, alpha V (vitronectin receptor, alpha polypeptide, antigen CD51)	2	2q31-q32	5.74	0.76	0.13	1.72	1.72	up	N/A	N/A
64108_at	64108	RTP4	receptor (chemosensory) transporter protein 4	3	3q27.3	4.69	1.84	0.39	4.76	4.76	up	yes	3.07
3702_at	3702	ITK	IL2-inducible T-cell kinase	5	5q31-q32	5.08	1.31	0.26	2.78	2.78	up	N/A	N/A
3714_at	3714	JAG2	jagged 2	14	14q32	5.56	1.49	0.27	3.1	3.1	up	N/A	N/A
3730_at	3730	KAL1	Kallmann syndrome 1 sequence	X	Xp22.32	8.98	2.05	0.23	4.26	4.26	up	N/A	N/A
3735_at	3735	KARS	lysyl-tRNA synthetase	16	16q23-q24	5.78	0.54	0.09	1.46	1.46	up	N/A	N/A
3759_at	3759	KCNJ2	potassium inwardly-rectifying channel, subfamily J, member 2	17	17q23.1-q24.2	8.74	2.91	0.33	8.22	8.22	up	N/A	N/A
3777_at	3777	KCNK3	potassium channel, subfamily K, member 3	2	2p23	4.68	2.21	0.47	7.03	7.03	up	N/A	N/A
3778_at	3778	KCNMA1	potassium large conductance calcium-activated channel, subfamily M, alpha member 1	10	10q22.3	6.01	1.53	0.26	3.3	3.3	up	N/A	N/A
3796_at	3796	KIF2A	kinesin heavy chain member 2A	5	5q12-q13	7.2	1.26	0.17	2.39	2.39	up	N/A	N/A
3820_at	3820	KLRB1	killer cell lectin-like receptor subfamily B, member 1	12	12p13	4.76	1.2	0.25	2.59	2.59	up	N/A	N/A
3832_at	3832	KIF11	kinesin family member 11	10	10q24.1	6.49	1.69	0.26	3.6	3.6	up	N/A	N/A
3903_at	3903	LAIR1	leukocyte-associated immunoglobulin-like receptor 1	19	19q13.4	7.74	1.28	0.17	2.51	2.51	up	N/A	N/A
80157_at	80157	FLJ21511	hypothetical protein FLJ21511	4	4p12-p11	-5.09	-2.02	0.4	0.49	-2.05	down	yes	-2.51
3911_at	3911	LAMA5	laminin, alpha 5	20	20q13.2-q13.3	6.58	0.83	0.13	1.79	1.79	up	N/A	N/A
3914_at	3914	LAMB3	laminin, beta 3	1	1q32	7.17	1.5	0.21	2.93	2.93	up	N/A	N/A
3915_at	3915	LAMC1	laminin, gamma 1 (formerly LAMB2)	1	1q31	7.22	1.17	0.16	2.32	2.32	up	N/A	N/A
3932_at	3932	LCK	lymphocyte-specific protein tyrosine kinase	1	1p34.3	4.61	1.19	0.26	2.6	2.6	up	N/A	N/A
3936_at	3936	LCP1	lymphocyte cytosolic protein 1 (L-plastin)	13	13q14.3	4.84	1.34	0.28	2.79	2.79	up	N/A	N/A
3937_at	3937	LCP2	lymphocyte cytosolic protein 2 (SH2 domain containing leukocyte protein of 76kDa)	5	5q33.1-qter	7.24	2.22	0.31	4.59	4.59	up	N/A	N/A
3939_at	3939	LDHA	lactate dehydrogenase A	11	11p15.4	13.41	1.22	0.09	2.3	2.3	up	N/A	N/A
3033_at	3033	HADH	hydroxyacyl-Coenzyme A dehydrogenase	4	4q22-q26	-11.49	-2.23	0.19	0.22	-4.61	down	yes	-4.5
3958_at	3958	LGALS3	lectin, galactoside-binding, soluble, 3	14	14q21-q22	4.91	0.79	0.16	1.8	1.8	up	N/A	N/A
3964_at	3964	LGALS8	lectin, galactoside-binding, soluble, 8 (galectin 8)	1	1q42-q43	4.91	0.74	0.15	1.73	1.73	up	N/A	N/A
3978_at	3978	LIG1	ligase I, DNA, ATP-dependent	19	19q13.2-q13.3	4.45	0.67	0.15	1.63	1.63	up	N/A	N/A
3988_at	3988	LIPA	lipase A, lysosomal acid, cholesterol esterase (Wolman disease)	10	10q23.2-q23.3	5.65	1.4	0.25	2.73	2.73	up	N/A	N/A
3992_at	3992	FADS1	fatty acid desaturase 1	11	11q12.2-q13.1	6	1.07	0.18	2.19	2.19	up	N/A	N/A
130_at	130	ADH6	alcohol dehydrogenase 6 (class V)	4	4q23	-11.8	-3.27	0.28	0.09	-10.64	down	yes	-4.77
1950_at	1950	EGF	epidermal growth factor (beta-urogastrone)	4	4q25	-9.79	-4.75	0.48	0.06	-16.35	down	yes	-6.61
4067_at	4067	LYN	v-yes-1 Yamaguchi sarcoma viral related oncogene homolog	8	8q13	8.41	1.5	0.18	2.86	2.86	up	N/A	N/A
4069_at	4069	LYZ	lysozyme (renal amyloidosis)	12	12q15	4.95	2.1	0.42	4.79	4.79	up	N/A	N/A
7097_at	7097	TLR2	toll-like receptor 2	4	4q32	7.3	1.69	0.23	3.16	3.16	up	yes	2.36
4085_at	4085	MAD2L1	MAD2 mitotic arrest deficient-like 1 (yeast)	4	4q27	5.49	1.14	0.21	2.38	2.38	up	N/A	N/A
4125_at	4125	MAN2B1	mannosidase, alpha, class 2B, member 1	19	19cen-q13.1	5.24	1.01	0.19	2.1	2.1	up	N/A	N/A
4126_at	4126	MANBA	mannosidase, beta A, lysosomal	4	4q22-q25	5.97	0.83	0.14	1.79	1.79	up	N/A	N/A
4154_at	4154	MBNL1	muscleblind-like (Drosophila)	3	3q25	6.13	0.7	0.11	1.63	1.63	up	N/A	N/A
1363_at	1363	CPE	carboxypeptidase E	4	4q32.3	5.48	2.36	0.43	4.55	4.55	up	yes	3.13
4171_at	4171	MCM2	MCM2 minichromosome maintenance deficient 2, mitotin (S. cerevisiae)	3	3q21	5.25	1.22	0.23	2.39	2.39	up	N/A	N/A
4172_at	4172	MCM3	MCM3 minichromosome maintenance deficient 3 (S. cerevisiae)	6	6p12	6.14	0.92	0.15	1.89	1.89	up	N/A	N/A
4174_at	4174	MCM5	MCM5 minichromosome maintenance deficient 5, cell division cycle 46 (S. cerevisiae)	22	22q13.1	7.09	1.49	0.21	2.88	2.88	up	N/A	N/A
4175_at	4175	MCM6	minichromosome maintenance deficient 6 homolog (S. cerevisiae)	2	2q21	5.52	0.62	0.11	1.55	1.55	up	N/A	N/A
4176_at	4176	MCM7	MCM7 minichromosome maintenance deficient 7 (S. cerevisiae)	7	7q21.3-q22.1	6.89	1.1	0.16	2.23	2.23	up	N/A	N/A
4208_at	4208	MEF2C	MADS box transcription enhancer factor 2, polypeptide C (myocyte enhancer factor 2C)	5	5q14	6.04	1.12	0.19	2.29	2.29	up	N/A	N/A
4238_at	4238	MFAP3	microfibrillar-associated protein 3	5	5q32-q33.2	7.04	1.05	0.15	2.13	2.13	up	N/A	N/A
4242_at	4242	MFNG	MFNG O-fucosylpeptide 3-beta-N-acetylglucosaminyltransferase	22	22q12	5.09	0.67	0.13	1.62	1.62	up	N/A	N/A
4245_at	4245	MGAT1	mannosyl (alpha-1,3-)-glycoprotein beta-1,2-N-acetylglucosaminyltransferase	5	5q35	8.63	0.9	0.1	1.87	1.87	up	N/A	N/A
4281_at	4281	MID1	midline 1 (Opitz/BBB syndrome)	X	Xp22	5.67	1.28	0.23	2.5	2.5	up	N/A	N/A
4283_at	4283	CXCL9	chemokine (C-X-C motif) ligand 9	4	4q21	4.93	2.69	0.55	9.52	9.52	up	N/A	N/A
4332_at	4332	MNDA	myeloid cell nuclear differentiation antigen	1	1q22	5.83	2.22	0.38	5.15	5.15	up	N/A	N/A
4345_at	4345	CD200	CD200 molecule	3	3q12-q13	6.18	1.72	0.28	3.78	3.78	up	N/A	N/A
4350_at	4350	MPG	N-methylpurine-DNA glycosylase	16	16p13.3	5.61	0.63	0.11	1.57	1.57	up	N/A	N/A
4361_at	4361	MRE11A	MRE11 meiotic recombination 11 homolog A (S. cerevisiae)	11	11q21	5.53	0.61	0.11	1.52	1.52	up	N/A	N/A
4436_at	4436	MSH2	mutS homolog 2, colon cancer, nonpolyposis type 1 (E. coli)	2	2p22-p21	4.28	0.92	0.22	1.91	1.91	up	N/A	N/A
8819_at	8819	SAP30	Sin3A-associated protein, 30kDa	4	4q34.1	7.96	1.19	0.15	2.32	2.32	up	yes	6.22
4515_at	4515	MTCP1	mature T-cell proliferation 1	X	Xq28	4.51	0.68	0.15	1.66	1.66	up	N/A	N/A
4521_at	4521	NUDT1	nudix (nucleoside diphosphate linked moiety X)-type motif 1	7	7p22	5.04	1.06	0.21	2.17	2.17	up	N/A	N/A
3248_at	3248	HPGD	hydroxyprostaglandin dehydrogenase 15-(NAD)	4	4q34-q35	-7.99	-3.33	0.42	0.12	-8.17	down	yes	-3.78
4601_at	4601	MXI1	MAX interactor 1	10	10q24-q25	5.69	0.75	0.13	1.72	1.72	up	N/A	N/A
4603_at	4603	MYBL1	v-myb myeloblastosis viral oncogene homolog (avian)-like 1	8	8q22	6.03	1.14	0.19	2.36	2.36	up	N/A	N/A
4609_at	4609	MYC	v-myc myelocytomatosis viral oncogene homolog (avian)	8	8q24.21	4.4	2.03	0.46	3.53	3.53	up	N/A	N/A
4664_at	4664	NAB1	NGFI-A binding protein 1 (EGR1 binding protein 1)	2	2q32.3-q33	4.31	0.56	0.13	1.48	1.48	up	N/A	N/A
4670_at	4670	HNRPM	heterogeneous nuclear ribonucleoprotein M	19	19p13.3-p13.2	4.67	0.62	0.13	1.57	1.57	up	N/A	N/A
4673_at	4673	NAP1L1	nucleosome assembly protein 1-like 1	12	12q21.2	4.62	0.81	0.17	1.81	1.81	up	N/A	N/A
4683_at	4683	NBN	nibrin	8	8q21	5.11	0.9	0.18	1.9	1.9	up	N/A	N/A
4688_at	4688	NCF2	neutrophil cytosolic factor 2 (65kDa, chronic granulomatous disease, autosomal 2)	1	1q25	8.72	1.78	0.2	3.47	3.47	up	N/A	N/A
4689_at	4689	NCF4	neutrophil cytosolic factor 4, 40kDa	22	22q13.1	5.8	1.16	0.2	2.39	2.39	up	N/A	N/A
4690_at	4690	NCK1	NCK adaptor protein 1	3	3q21	9.36	1.38	0.15	2.64	2.64	up	N/A	N/A
4750_at	4750	NEK1	NIMA (never in mitosis gene a)-related kinase 1	4	4q33	4.46	0.55	0.12	1.48	1.48	up	N/A	N/A
4774_at	4774	NFIA	nuclear factor I/A	1	1p31.3-p31.2	4.48	0.84	0.19	1.82	1.82	up	N/A	N/A
4790_at	4790	NFKB1	nuclear factor of kappa light polypeptide gene enhancer in B-cells 1 (p105)	4	4q24	5.6	0.82	0.15	1.77	1.77	up	N/A	N/A
4794_at	4794	NFKBIE	nuclear factor of kappa light polypeptide gene enhancer in B-cells inhibitor, epsilon	6	6p21.1	5.09	1.11	0.22	2.21	2.21	up	N/A	N/A
4815_at	4815	NINJ2	ninjurin 2	12	12p13	6.65	1.07	0.16	2.13	2.13	up	N/A	N/A
7098_at	7098	TLR3	toll-like receptor 3	4	4q35	5.57	2.66	0.48	8.13	8.13	up	yes	4.96
4864_at	4864	NPC1	Niemann-Pick disease, type C1	18	18q11-q12	4.61	1.1	0.24	1.92	1.92	up	N/A	N/A
6507_at	6507	SLC1A3	solute carrier family 1 (glial high affinity glutamate transporter), member 3	5	5p13	6.65	2.32	0.35	5.56	5.56	up	yes	2.97
4925_at	4925	NUCB2	nucleobindin 2	11	11p15.1-p14	6.68	1.2	0.18	2.32	2.32	up	N/A	N/A
4931_at	4931	NVL	nuclear VCP-like	1	1q41-q42.2	5.39	0.49	0.09	1.4	1.4	up	N/A	N/A
4939_at	4939	OAS2	2'-5'-oligoadenylate synthetase 2, 69/71kDa	12	12q24.2	4.46	0.82	0.18	1.87	1.87	up	N/A	N/A
4947_at	4947	OAZ2	ornithine decarboxylase antizyme 2	15	15q22.31	4.55	0.73	0.16	1.7	1.7	up	N/A	N/A
5027_at	5027	P2RX7	purinergic receptor P2X, ligand-gated ion channel, 7	12	12q24	5.03	0.62	0.12	1.57	1.57	up	N/A	N/A
5033_at	5033	P4HA1	procollagen-proline, 2-oxoglutarate 4-dioxygenase (proline 4-hydroxylase), alpha polypeptide I	10	10q21.3-q23.1	6.44	1.28	0.2	2.47	2.47	up	N/A	N/A
5062_at	5062	PAK2	p21 (CDKN1A)-activated kinase 2	3	3q29	4.37	0.54	0.12	1.47	1.47	up	N/A	N/A
5082_at	5082	PDCL	phosducin-like	9	9q12-q13	5.24	0.65	0.12	1.6	1.6	up	N/A	N/A
5108_at	5108	PCM1	pericentriolar material 1	8	8p22-p21.3	4.76	0.38	0.08	1.3	1.3	up	N/A	N/A
5111_at	5111	PCNA	proliferating cell nuclear antigen	20	20pter-p12	5.56	0.74	0.13	1.7	1.7	up	N/A	N/A
5128_at	5128	PCTK2	PCTAIRE protein kinase 2	12	12q23.1	4.95	0.62	0.13	1.58	1.58	up	N/A	N/A
5163_at	5163	PDK1	pyruvate dehydrogenase kinase, isozyme 1	2	2q31.1	12.57	2.46	0.2	5.61	5.61	up	N/A	N/A
5169_at	5169	ENPP3	ectonucleotide pyrophosphatase/phosphodiesterase 3	6	6q22	5.89	3.06	0.52	10.26	10.26	up	N/A	N/A
730_at	730	C7	complement component 7	5	5p13	-4.68	-3.24	0.69	0.25	-3.93	down	yes	-6.85
5210_at	5210	PFKFB4	6-phosphofructo-2-kinase/fructose-2,6-biphosphatase 4	3	3p22-p21	7.06	1.06	0.15	2.15	2.15	up	N/A	N/A
6531_at	6531	SLC6A3	solute carrier family 6 (neurotransmitter transporter, dopamine), member 3	5	5p15.3	7.26	3.43	0.47	14.22	14.22	up	yes	19.76
5228_at	5228	PGF	placental growth factor, vascular endothelial growth factor-related protein	14	14q24-q31	5.64	2.77	0.49	12.63	12.63	up	N/A	N/A
5230_at	5230	PGK1	phosphoglycerate kinase 1	X	Xq13	5.23	1.03	0.2	2.12	2.12	up	N/A	N/A
5238_at	5238	PGM3	phosphoglucomutase 3	6	6q14.1-q15	4.26	0.67	0.16	1.65	1.65	up	N/A	N/A
79888_at	79888	AYTL2	acyltransferase like 2	5	5p15.33	9.14	2.86	0.31	7.94	7.94	up	yes	8.08
5279_at	5279	PIGC	phosphatidylinositol glycan anchor biosynthesis, class C	1	1q23-q25	4.6	0.54	0.12	1.46	1.46	up	N/A	N/A
5315_at	5315	PKM2	pyruvate kinase, muscle	15	15q22	6.29	1.28	0.2	2.35	2.35	up	N/A	N/A
5341_at	5341	PLEK	pleckstrin	2	2p14	5.22	1.31	0.25	2.72	2.72	up	N/A	N/A
10769_at	10769	PLK2	polo-like kinase 2 (Drosophila)	5	5q12.1-q13.2	9.72	2.89	0.3	7.61	7.61	up	yes	7.99
5359_at	5359	PLSCR1	phospholipid scramblase 1	3	3q23	4.13	0.9	0.22	1.88	1.88	up	N/A	N/A
1404_at	1404	HAPLN1	hyaluronan and proteoglycan link protein 1	5	5q14.3	4.28	1.31	0.31	3.03	3.03	up	yes	3.86
5378_at	5378	PMS1	PMS1 postmeiotic segregation increased 1 (S. cerevisiae)	2	2q31-q33|2q31.1	4.47	0.82	0.18	1.8	1.8	up	N/A	N/A
5393_at	5393	EXOSC9	exosome component 9	4	4q27	4.97	0.58	0.12	1.5	1.5	up	N/A	N/A
5422_at	5422	POLA1	polymerase (DNA directed), alpha 1	X	Xp22.1-p21.3	7.27	0.72	0.1	1.65	1.65	up	N/A	N/A
5427_at	5427	POLE2	polymerase (DNA directed), epsilon 2 (p59 subunit)	14	14q21-q22	9.73	1.44	0.15	2.71	2.71	up	N/A	N/A
5501_at	5501	PPP1CC	protein phosphatase 1, catalytic subunit, gamma isoform	12	12q24.1-q24.2	5.47	0.64	0.12	1.57	1.57	up	N/A	N/A
1462_at	1462	VCAN	versican	5	5q14.3	5.46	2.91	0.53	11.14	11.14	up	yes	4.57
5533_at	5533	PPP3CC	protein phosphatase 3 (formerly 2B), catalytic subunit, gamma isoform	8	8p21.3	6.08	0.75	0.12	1.69	1.69	up	N/A	N/A
5551_at	5551	PRF1	perforin 1 (pore forming protein)	10	10q22	4.37	0.89	0.2	2	2	up	N/A	N/A
5552_at	5552	SRGN	serglycin	10	10q22.1	4.94	1.34	0.27	2.5	2.5	up	N/A	N/A
5557_at	5557	PRIM1	primase, polypeptide 1, 49kDa	12	12q13	6.59	1.43	0.22	2.82	2.82	up	N/A	N/A
5579_at	5579	PRKCB1	protein kinase C, beta 1	16	16p11.2	5.51	1.55	0.28	3.37	3.37	up	N/A	N/A
5583_at	5583	PRKCH	protein kinase C, eta	14	14q22-q23	4.29	0.56	0.13	1.5	1.5	up	N/A	N/A
5591_at	5591	PRKDC	protein kinase, DNA-activated, catalytic polypeptide	8	8q11	4.5	0.51	0.11	1.43	1.43	up	N/A	N/A
5594_at	5594	MAPK1	mitogen-activated protein kinase 1	22	22q11.2|22q11.21	5.41	0.62	0.11	1.56	1.56	up	N/A	N/A
5682_at	5682	PSMA1	proteasome (prosome, macropain) subunit, alpha type, 1	11	11p15.1	4.4	0.5	0.11	1.43	1.43	up	N/A	N/A
5699_at	5699	PSMB10	proteasome (prosome, macropain) subunit, beta type, 10	16	16q22.1	5.65	1.61	0.29	3.37	3.37	up	N/A	N/A
5742_at	5742	PTGS1	prostaglandin-endoperoxide synthase 1 (prostaglandin G/H synthase and cyclooxygenase)	9	9q32-q33.3	5.5	2.03	0.37	4.87	4.87	up	N/A	N/A
5782_at	5782	PTPN12	protein tyrosine phosphatase, non-receptor type 12	7	7q11.23	5.78	0.89	0.15	1.89	1.89	up	N/A	N/A
25816_at	25816	TNFAIP8	tumor necrosis factor, alpha-induced protein 8	5	5q23.1	6.2	1.86	0.3	3.86	3.86	up	yes	3.94
4015_at	4015	LOX	lysyl oxidase	5	5q23.2	4.61	1.05	0.23	2.3	2.3	up	yes	4.53
5816_at	5816	PVALB	parvalbumin	22	22q12-q13.1|22q13.1	-4.74	-3.1	0.65	1.34	-0.75	down	N/A	N/A
5820_at	5820	PVT1	Pvt1 oncogene homolog, MYC activator (mouse)	8	8q24	4.35	0.4	0.09	1.33	1.33	up	N/A	N/A
5836_at	5836	PYGL	phosphorylase, glycogen; liver (Hers disease, glycogen storage disease type VI)	14	14q21-q22	7.28	2.45	0.34	6.18	6.18	up	N/A	N/A
5873_at	5873	RAB27A	RAB27A, member RAS oncogene family	15	15q15-q21.1	4.44	1.12	0.25	2.09	2.09	up	N/A	N/A
5879_at	5879	RAC1	ras-related C3 botulinum toxin substrate 1 (rho family, small GTP binding protein Rac1)	7	7p22	4.79	0.45	0.09	1.36	1.36	up	N/A	N/A
5888_at	5888	RAD51	RAD51 homolog (RecA homolog, E. coli) (S. cerevisiae)	15	15q15.1	4.95	0.32	0.07	1.25	1.25	up	N/A	N/A
5912_at	5912	RAP2B	RAP2B, member of RAS oncogene family	3	3q25.2	6.09	1.01	0.17	1.98	1.98	up	N/A	N/A
5919_at	5919	RARRES2	retinoic acid receptor responder (tazarotene induced) 2	7	7q36.1	5.12	1.68	0.33	3.87	3.87	up	N/A	N/A
5921_at	5921	RASA1	RAS p21 protein activator (GTPase activating protein) 1	5	5q13.3	4.22	0.5	0.12	1.41	1.41	up	N/A	N/A
5925_at	5925	RB1	retinoblastoma 1 (including osteosarcoma)	13	13q14.2	4.6	0.67	0.14	1.63	1.63	up	N/A	N/A
5935_at	5935	RBM3	RNA binding motif (RNP1, RRM) protein 3	X	Xp11.2	8.57	1.31	0.15	2.49	2.49	up	N/A	N/A
5954_at	5954	RCN1	reticulocalbin 1, EF-hand calcium binding domain	11	11p13	6.77	1.37	0.2	2.58	2.58	up	N/A	N/A
5965_at	5965	RECQL	RecQ protein-like (DNA helicase Q1-like)	12	12p12	7.1	1.13	0.16	2.16	2.16	up	N/A	N/A
5980_at	5980	REV3L	REV3-like, catalytic subunit of DNA polymerase zeta (yeast)	6	6q21	5.63	0.96	0.17	1.98	1.98	up	N/A	N/A
5982_at	5982	RFC2	replication factor C (activator 1) 2, 40kDa	7	7q11.23	7.14	1.07	0.15	2.14	2.14	up	N/A	N/A
5984_at	5984	RFC4	replication factor C (activator 1) 4, 37kDa	3	3q27	5.03	0.88	0.17	1.92	1.92	up	N/A	N/A
7045_at	7045	TGFBI	transforming growth factor, beta-induced, 68kDa	5	5q31	7.81	2.95	0.38	8.73	8.73	up	yes	13.4
6001_at	6001	RGS10	regulator of G-protein signalling 10	10	10q25	4.78	1.43	0.3	2.91	2.91	up	N/A	N/A
6018_at	6018	RLF	rearranged L-myc fusion	1	1p32	6.35	1.24	0.2	2.49	2.49	up	N/A	N/A
6036_at	6036	RNASE2	ribonuclease, RNase A family, 2 (liver, eosinophil-derived neurotoxin)	14	14q24-q31	5.01	0.49	0.1	1.43	1.43	up	N/A	N/A
2760_at	2760	GM2A	GM2 ganglioside activator	5	5q31.3-q33.1	5.49	0.57	0.1	1.51	1.51	up	yes	3.45
6102_at	6102	RP2	retinitis pigmentosa 2 (X-linked recessive)	X	Xp11.4-p11.21	7.24	1.58	0.22	3.07	3.07	up	N/A	N/A
6117_at	6117	RPA1	replication protein A1, 70kDa	17	17p13.3	7.21	1.06	0.15	2.1	2.1	up	N/A	N/A
6118_at	6118	RPA2	replication protein A2, 32kDa	1	1p35	4.37	0.61	0.14	1.53	1.53	up	N/A	N/A
6122_at	6122	RPL3	ribosomal protein L3	22	22q13	6.39	1.07	0.17	2.14	2.14	up	N/A	N/A
6125_at	6125	RPL5	ribosomal protein L5	1	1p22.1	4.47	0.37	0.08	1.28	1.28	up	N/A	N/A
6136_at	6136	RPL12	ribosomal protein L12	9	9q34	4.15	0.57	0.14	1.5	1.5	up	N/A	N/A
6137_at	6137	RPL13	ribosomal protein L13	16	16q24.3|17p11.2	5.78	0.79	0.14	1.76	1.76	up	N/A	N/A
6141_at	6141	RPL18	ribosomal protein L18	19	19q13	5.45	0.7	0.13	1.64	1.64	up	N/A	N/A
6156_at	6156	RPL30	ribosomal protein L30	8	8q22	4.74	0.49	0.1	1.4	1.4	up	N/A	N/A
6176_at	6176	RPLP1	ribosomal protein, large, P1	15	15q22	4.51	0.81	0.18	1.8	1.8	up	N/A	N/A
6187_at	6187	RPS2	ribosomal protein S2	16	16p13.3	6.49	0.59	0.09	1.5	1.5	up	N/A	N/A
6188_at	6188	RPS3	ribosomal protein S3	11	11q13.3-q13.5	6.87	0.7	0.1	1.61	1.61	up	N/A	N/A
6193_at	6193	RPS5	ribosomal protein S5	19	19q13.4	5.14	0.93	0.18	2	2	up	N/A	N/A
6198_at	6198	RPS6KB1	ribosomal protein S6 kinase, 70kDa, polypeptide 1	17	17q23.1	4.32	0.41	0.1	1.33	1.33	up	N/A	N/A
6205_at	6205	RPS11	ribosomal protein S11	19	19q13.3	4.6	0.39	0.08	1.3	1.3	up	N/A	N/A
6207_at	6207	RPS13	ribosomal protein S13	11	11p15	4.25	0.39	0.09	1.31	1.31	up	N/A	N/A
6208_at	6208	RPS14	ribosomal protein S14	5	5q31-q33	5.45	0.69	0.13	1.63	1.63	up	N/A	N/A
6217_at	6217	RPS16	ribosomal protein S16	19	19q13.1	4.34	0.47	0.11	1.37	1.37	up	N/A	N/A
6223_at	6223	RPS19	ribosomal protein S19	19	19q13.2	7.59	0.99	0.13	1.99	1.99	up	N/A	N/A
6224_at	6224	RPS20	ribosomal protein S20	8	8q12	5.75	0.77	0.13	1.7	1.7	up	N/A	N/A
6240_at	6240	RRM1	ribonucleotide reductase M1 polypeptide	11	11p15.5	5.35	0.81	0.15	1.8	1.8	up	N/A	N/A
6241_at	6241	RRM2	ribonucleotide reductase M2 polypeptide	2	2p25-p24	10.61	2.59	0.24	6.66	6.66	up	N/A	N/A
6251_at	6251	RSU1	Ras suppressor protein 1	10	10p13	5.25	0.75	0.14	1.71	1.71	up	N/A	N/A
6281_at	6281	S100A10	S100 calcium binding protein A10	1	1q21	8.74	1.17	0.13	2.23	2.23	up	N/A	N/A
6330_at	6330	SCN4B	sodium channel, voltage-gated, type IV, beta	11	11q23.3	4.84	1.89	0.39	4.68	4.68	up	N/A	N/A
1436_at	1436	CSF1R	colony stimulating factor 1 receptor, formerly McDonough feline sarcoma viral (v-fms) oncogene homolog	5	5q33-q35	6.35	1.61	0.25	3.17	3.17	up	yes	2.71
6386_at	6386	SDCBP	syndecan binding protein (syntenin)	8	8q12	6.12	0.49	0.08	1.4	1.4	up	N/A	N/A
6405_at	6405	SEMA3F	sema domain, immunoglobulin domain (Ig), short basic domain, secreted, (semaphorin) 3F	3	3p21.3	4.44	0.47	0.11	1.4	1.4	up	N/A	N/A
6434_at	6434	SFRS10	splicing factor, arginine/serine-rich 10 (transformer 2 homolog, Drosophila)	3	3q26.2-q27	4.25	0.37	0.09	1.3	1.3	up	N/A	N/A
6472_at	6472	SHMT2	serine hydroxymethyltransferase 2 (mitochondrial)	12	12q12-q14	4.55	1.06	0.23	2.27	2.27	up	N/A	N/A
6477_at	6477	SIAH1	seven in absentia homolog 1 (Drosophila)	16	16q12	6.61	0.63	0.09	1.56	1.56	up	N/A	N/A
6478_at	6478	SIAH2	seven in absentia homolog 2 (Drosophila)	3	3q25	4.26	0.73	0.17	1.71	1.71	up	N/A	N/A
6491_at	6491	STIL	SCL/TAL1 interrupting locus	1	1q32|1p32	8.37	1.47	0.18	2.81	2.81	up	N/A	N/A
6503_at	6503	SLA	Src-like-adaptor	8	8q22.3-qter|8q24	6.18	1.7	0.28	3.59	3.59	up	N/A	N/A
6569_at	6569	SLC34A1	solute carrier family 34 (sodium phosphate), member 1	5	5q35	-10.28	-3.57	0.35	0.07	-14.98	down	yes	-2.91
6509_at	6509	SLC1A4	solute carrier family 1 (glutamate/neutral amino acid transporter), member 4	2	2p15-p13	8.59	1.34	0.16	2.63	2.63	up	N/A	N/A
6513_at	6513	SLC2A1	solute carrier family 2 (facilitated glucose transporter), member 1	1	1p35-p31.3	10.45	2.57	0.25	5.86	5.86	up	N/A	N/A
1794_at	1794	DOCK2	dedicator of cytokinesis 2	5	5q35.1	8.28	2.1	0.25	4.48	4.48	up	yes	2.69
6523_at	6523	SLC5A1	solute carrier family 5 (sodium/glucose cotransporter), member 1	22	22q13.1|22q12.3	4.33	1.6	0.37	3.32	3.32	up	N/A	N/A
6529_at	6529	SLC6A1	solute carrier family 6 (neurotransmitter transporter, GABA), member 1	3	3p25-p24	4.25	1.08	0.25	2.4	2.4	up	N/A	N/A
8614_at	8614	STC2	stanniocalcin 2	5	5q35.2	5.77	2.03	0.35	4.77	4.77	up	yes	6.09
6566_at	6566	SLC16A1	solute carrier family 16, member 1 (monocarboxylic acid transporter 1)	1	1p12	4.67	1.18	0.25	2.22	2.22	up	N/A	N/A
6632_at	6632	SNRPD1	small nuclear ribonucleoprotein D1 polypeptide 16kDa	18	18q11.2	4.45	0.61	0.14	1.51	1.51	up	N/A	N/A
6646_at	6646	SOAT1	sterol O-acyltransferase (acyl-Coenzyme A: cholesterol acyltransferase) 1	1	1q25	7.71	1.07	0.14	2.09	2.09	up	N/A	N/A
7422_at	7422	VEGFA	vascular endothelial growth factor A	6	6p12	8.82	2.19	0.25	4.92	4.92	up	yes	4.69
6678_at	6678	SPARC	secreted protein, acidic, cysteine-rich (osteonectin)	5	5q31.3-q32	6.2	1.5	0.24	3.11	3.11	up	N/A	N/A
6731_at	6731	SRP72	signal recognition particle 72kDa	4	4q11	5.28	0.54	0.1	1.47	1.47	up	N/A	N/A
6749_at	6749	SSRP1	structure specific recognition protein 1	11	11q12	4.95	0.6	0.12	1.52	1.52	up	N/A	N/A
6775_at	6775	STAT4	signal transducer and activator of transcription 4	2	2q32.2-q32.3	5.68	1.31	0.23	2.67	2.67	up	N/A	N/A
6789_at	6789	STK4	serine/threonine kinase 4	20	20q11.2-q13.2	6.06	0.48	0.08	1.4	1.4	up	N/A	N/A
6793_at	6793	STK10	serine/threonine kinase 10	5	5q35.1	8.54	1.32	0.15	2.57	2.57	up	N/A	N/A
6810_at	6810	STX4	syntaxin 4	16	16p11.2	5.61	0.89	0.16	1.91	1.91	up	N/A	N/A
6868_at	6868	ADAM17	ADAM metallopeptidase domain 17 (tumor necrosis factor, alpha, converting enzyme)	2	2p25	4.67	0.42	0.09	1.34	1.34	up	N/A	N/A
6877_at	6877	TAF5	TAF5 RNA polymerase II, TATA box binding protein (TBP)-associated factor, 100kDa	10	10q24-q25.2	5.1	0.95	0.19	2.02	2.02	up	N/A	N/A
6879_at	6879	TAF7	TAF7 RNA polymerase II, TATA box binding protein (TBP)-associated factor, 55kDa	5	5q31	4.78	0.78	0.16	1.7	1.7	up	N/A	N/A
6882_at	6882	TAF11	TAF11 RNA polymerase II, TATA box binding protein (TBP)-associated factor, 28kDa	6	6p21.31	4.13	0.6	0.14	1.52	1.52	up	N/A	N/A
6897_at	6897	TARS	threonyl-tRNA synthetase	5	5p13.2	4.69	0.75	0.16	1.71	1.71	up	N/A	N/A
6916_at	6916	TBXAS1	thromboxane A synthase 1 (platelet, cytochrome P450, family 5, subfamily A)	7	7q34-q35	5.82	1.12	0.19	2.27	2.27	up	N/A	N/A
7021_at	7021	TFAP2B	transcription factor AP-2 beta (activating enhancer binding protein 2 beta)	6	6p12	-18.45	-3.04	0.16	0.11	-8.84	down	yes	-3.63
7039_at	7039	TGFA	transforming growth factor, alpha	2	2p13	5.72	0.77	0.14	1.74	1.74	up	N/A	N/A
81578_at	81578	COL21A1	collagen, type XXI, alpha 1	6	6p12.3-p11.2|6p12.3-p11.2	4.86	2.57	0.53	9.04	9.04	up	yes	3.71
7941_at	7941	PLA2G7	phospholipase A2, group VII (platelet-activating factor acetylhydrolase, plasma)	6	6p21.2-p12	5.15	1.89	0.37	5.22	5.22	up	yes	2.79
7096_at	7096	TLR1	toll-like receptor 1	4	4p14	4.45	1.42	0.32	3.02	3.02	up	N/A	N/A
3119_at	3119	HLA-DQB1	major histocompatibility complex, class II, DQ beta 1	6	6p21.3	5.26	0.83	0.16	1.83	1.83	up	yes	6.95
10384_at	10384	BTN3A3	butyrophilin, subfamily 3, member A3	6	6p21.3	5.44	2.01	0.37	4.93	4.93	up	yes	3.23
85236_at	85236	HIST1H2BK	histone cluster 1, H2bk	6	6p21.33	4.41	1.9	0.43	4.2	4.2	up	yes	2.89
7133_at	7133	TNFRSF1B	tumor necrosis factor receptor superfamily, member 1B	1	1p36.3-p36.2	5.79	1.47	0.25	2.94	2.94	up	N/A	N/A
7153_at	7153	TOP2A	topoisomerase (DNA) II alpha 170kDa	17	17q21-q22	10.64	2.46	0.23	6.15	6.15	up	N/A	N/A
7165_at	7165	TPD52L2	tumor protein D52-like 2	20	20q13.2-q13.3	4.39	0.64	0.15	1.61	1.61	up	N/A	N/A
7168_at	7168	TPM1	tropomyosin 1 (alpha)	15	15q22.1	9.3	1.32	0.14	2.48	2.48	up	N/A	N/A
7188_at	7188	TRAF5	TNF receptor-associated factor 5	1	1q32	4.4	1	0.23	2.13	2.13	up	N/A	N/A
7220_at	7220	TRPC1	transient receptor potential cation channel, subfamily C, member 1	3	3q22-q24	5.3	0.91	0.17	1.96	1.96	up	N/A	N/A
7272_at	7272	TTK	TTK protein kinase	6	6q13-q21	4.58	1.09	0.24	2.51	2.51	up	N/A	N/A
7292_at	7292	TNFSF4	tumor necrosis factor (ligand) superfamily, member 4 (tax-transcriptionally activated glycoprotein 1, 34kDa)	1	1q25	4.8	1.16	0.24	2.36	2.36	up	N/A	N/A
7293_at	7293	TNFRSF4	tumor necrosis factor receptor superfamily, member 4	1	1p36	4.57	0.66	0.15	1.62	1.62	up	N/A	N/A
7298_at	7298	TYMS	thymidylate synthetase	18	18p11.32	6.76	1.7	0.25	3.54	3.54	up	N/A	N/A
11118_at	11118	BTN3A2	butyrophilin, subfamily 3, member A2	6	6p22.1	8.33	2.34	0.28	5.58	5.58	up	yes	3.73
7316_at	7316	UBC	ubiquitin C	12	12q24.3	6.62	0.61	0.09	1.54	1.54	up	N/A	N/A
7322_at	7322	UBE2D2	ubiquitin-conjugating enzyme E2D 2 (UBC4/5 homolog, yeast)	5	5q31.2	5.62	0.71	0.13	1.67	1.67	up	N/A	N/A
7329_at	7329	UBE2I	ubiquitin-conjugating enzyme E2I (UBC9 homolog, yeast)	16	16p13.3	5.07	0.78	0.15	1.77	1.77	up	N/A	N/A
7398_at	7398	USP1	ubiquitin specific peptidase 1	1	1p31.3	5.14	0.61	0.12	1.53	1.53	up	N/A	N/A
7409_at	7409	VAV1	vav 1 oncogene	19	19p13.2	7.3	1.35	0.18	2.61	2.61	up	N/A	N/A
347733_at	347733	TUBB2B	tubulin, beta 2B	6	6p25	-11.31	-3.54	0.31	0.1	-9.98	down	yes	-5.08
7431_at	7431	VIM	vimentin	10	10p13	7.52	2.11	0.28	4.42	4.42	up	N/A	N/A
7436_at	7436	VLDLR	very low density lipoprotein receptor	9	9p24	4.98	1.36	0.27	2.93	2.93	up	N/A	N/A
7444_at	7444	VRK2	vaccinia related kinase 2	2	2p16-p15	5.18	0.72	0.14	1.68	1.68	up	N/A	N/A
7456_at	7456	WIPF1	WAS/WASL interacting protein family, member 1	2	2q31.1	5.93	1.18	0.2	2.39	2.39	up	N/A	N/A
7461_at	7461	CLIP2	CAP-GLY domain containing linker protein 2	7	7q11.23	4.17	0.46	0.11	1.38	1.38	up	N/A	N/A
7462_at	7462	LAT2	linker for activation of T cells family, member 2	7	7q11.23	6.47	1.08	0.17	2.21	2.21	up	N/A	N/A
7486_at	7486	WRN	Werner syndrome	8	8p12-p11.2	4.47	0.76	0.17	1.78	1.78	up	N/A	N/A
7514_at	7514	XPO1	exportin 1 (CRM1 homolog, yeast)	2	2p16	6.68	0.75	0.11	1.68	1.68	up	N/A	N/A
7518_at	7518	XRCC4	X-ray repair complementing defective repair in Chinese hamster cells 4	5	5q13-q14	4.62	0.79	0.17	1.75	1.75	up	N/A	N/A
7532_at	7532	YWHAG	tyrosine 3-monooxygenase/tryptophan 5-monooxygenase activation protein, gamma polypeptide	7	7q11.23	4.28	0.48	0.11	1.41	1.41	up	N/A	N/A
7533_at	7533	YWHAH	tyrosine 3-monooxygenase/tryptophan 5-monooxygenase activation protein, eta polypeptide	22	22q12.3	5.62	1.78	0.32	3.55	3.55	up	N/A	N/A
7559_at	7559	ZNF12	zinc finger protein 12	7	7p22.1	4.35	0.75	0.17	1.68	1.68	up	N/A	N/A
7570_at	7570	ZNF22	zinc finger protein 22 (KOX 15)	10	10q11	4.19	0.63	0.15	1.59	1.59	up	N/A	N/A
7596_at	7596	ZNF45	zinc finger protein 45	19	19q13.2	4.73	0.63	0.13	1.58	1.58	up	N/A	N/A
7637_at	7637	ZNF84	zinc finger protein 84	12	12q24.33	7.93	1.1	0.14	2.16	2.16	up	N/A	N/A
7695_at	7695	ZNF136	zinc finger protein 136	19	19p13.2-p13.12	4.85	0.67	0.14	1.6	1.6	up	N/A	N/A
7737_at	7737	RNF113A	ring finger protein 113A	X	Xq25-q26	4.87	0.67	0.14	1.6	1.6	up	N/A	N/A
7752_at	7752	ZNF200	zinc finger protein 200	16	16p13.3	6.79	0.65	0.1	1.56	1.56	up	N/A	N/A
7753_at	7753	ZNF202	zinc finger protein 202	11	11q23.3	4.51	0.31	0.07	1.24	1.24	up	N/A	N/A
7764_at	7764	ZNF217	zinc finger protein 217	20	20q13.2	5.98	0.77	0.13	1.69	1.69	up	N/A	N/A
7770_at	7770	ZNF227	zinc finger protein 227	19	-	4.93	0.83	0.17	1.81	1.81	up	N/A	N/A
7773_at	7773	ZNF230	zinc finger protein 230	19	19q13.31	4.22	0.75	0.18	1.75	1.75	up	N/A	N/A
9450_at	9450	LY86	lymphocyte antigen 86	6	6p25.1	7.98	2.01	0.25	4.25	4.25	up	yes	3.07
7837_at	7837	PXDN	peroxidasin homolog (Drosophila)	2	2p25	6.3	1.81	0.29	4.06	4.06	up	N/A	N/A
7846_at	7846	TUBA1A	tubulin, alpha 1a	12	12q12-q14.3	6.32	1.17	0.18	2.27	2.27	up	N/A	N/A
79940_at	79940	C6orf155	chromosome 6 open reading frame 155	6	6q13	-5.39	-1.68	0.31	0.35	-2.85	down	yes	-3.72
7903_at	7903	ST8SIA4	ST8 alpha-N-acetyl-neuraminide alpha-2,8-sialyltransferase 4	5	5q21	6.89	1.73	0.25	3.7	3.7	up	N/A	N/A
7913_at	7913	DEK	DEK oncogene (DNA binding)	6	6p22.3	6.83	0.76	0.11	1.7	1.7	up	N/A	N/A
3910_at	3910	LAMA4	laminin, alpha 4	6	6q21	5.51	0.7	0.13	1.66	1.66	up	yes	11.63
8082_at	8082	SSPN	sarcospan (Kras oncogene-associated gene)	12	12p11.2	6.25	1.94	0.31	4.32	4.32	up	N/A	N/A
8099_at	8099	CDK2AP1	CDK2-associated protein 1	12	12q24.31	4.47	0.68	0.15	1.63	1.63	up	N/A	N/A
8161_at	8161	COIL	coilin	17	17q22-q23	4.43	0.52	0.12	1.45	1.45	up	N/A	N/A
8202_at	8202	NCOA3	nuclear receptor coactivator 3	20	20q12	4.91	0.61	0.12	1.55	1.55	up	N/A	N/A
8291_at	8291	DYSF	dysferlin, limb girdle muscular dystrophy 2B (autosomal recessive)	2	2p13.3-p13.1	4.25	0.86	0.2	1.94	1.94	up	N/A	N/A
8295_at	8295	TRRAP	transformation/transcription domain-associated protein	7	7q21.2-q22.1	4.86	0.42	0.09	1.35	1.35	up	N/A	N/A
8317_at	8317	CDC7	cell division cycle 7 homolog (S. cerevisiae)	1	1p22	5.1	1.38	0.27	2.35	2.35	up	N/A	N/A
8320_at	8320	EOMES	eomesodermin homolog (Xenopus laevis)	3	3p21.3-p21.2	4.94	2.07	0.42	6.25	6.25	up	N/A	N/A
8321_at	8321	FZD1	frizzled homolog 1 (Drosophila)	7	7q21	5.08	1.19	0.23	2.45	2.45	up	N/A	N/A
8404_at	8404	SPARCL1	SPARC-like 1 (mast9, hevin)	4	4q22.1	5.57	1.63	0.29	3.11	3.11	up	N/A	N/A
8438_at	8438	RAD54L	RAD54-like (S. cerevisiae)	1	1p32	4.44	0.43	0.1	1.36	1.36	up	N/A	N/A
8439_at	8439	NSMAF	neutral sphingomyelinase (N-SMase) activation associated factor	8	8q12-q13	7.47	0.68	0.09	1.61	1.61	up	N/A	N/A
8440_at	8440	NCK2	NCK adaptor protein 2	2	2q12	5.61	0.94	0.17	2	2	up	N/A	N/A
8445_at	8445	DYRK2	dual-specificity tyrosine-(Y)-phosphorylation regulated kinase 2	12	12q15	7.53	1.15	0.15	2.22	2.22	up	N/A	N/A
8450_at	8450	CUL4B	cullin 4B	X	Xq23	5.25	0.99	0.19	2.11	2.11	up	N/A	N/A
8464_at	8464	SUPT3H	suppressor of Ty 3 homolog (S. cerevisiae)	6	6p21.1-p21.3	4.24	0.63	0.15	1.57	1.57	up	N/A	N/A
8477_at	8477	GPR65	G protein-coupled receptor 65	14	14q31-q32.1	6.56	1.87	0.29	4.16	4.16	up	N/A	N/A
10758_at	10758	TRAF3IP2	TRAF3 interacting protein 2	6	6q21	7.12	1.22	0.17	2.41	2.41	up	yes	3.59
8493_at	8493	PPM1D	protein phosphatase 1D magnesium-dependent, delta isoform	17	17q23.2	4.16	0.95	0.23	2.06	2.06	up	N/A	N/A
8497_at	8497	PPFIA4	protein tyrosine phosphatase, receptor type, f polypeptide (PTPRF), interacting protein (liprin), alpha 4	1	1q32.1	4.81	1.62	0.34	3.69	3.69	up	N/A	N/A
8527_at	8527	DGKD	diacylglycerol kinase, delta 130kDa	2	2q37.1	6.44	1.06	0.16	2.17	2.17	up	N/A	N/A
8531_at	8531	CSDA	cold shock domain protein A	12	12p13.1	6.06	1.17	0.19	2.27	2.27	up	N/A	N/A
8540_at	8540	AGPS	alkylglycerone phosphate synthase	2	2q31.2	4.17	0.7	0.17	1.61	1.61	up	N/A	N/A
8554_at	8554	PIAS1	protein inhibitor of activated STAT, 1	15	15q	5.29	0.47	0.09	1.39	1.39	up	N/A	N/A
8560_at	8560	DEGS1	degenerative spermatocyte homolog 1, lipid desaturase (Drosophila)	1	1q42.11	4.61	0.92	0.2	2.02	2.02	up	N/A	N/A
8565_at	8565	YARS	tyrosyl-tRNA synthetase	1	1p35.1	4.4	0.43	0.1	1.35	1.35	up	N/A	N/A
8569_at	8569	MKNK1	MAP kinase interacting serine/threonine kinase 1	1	1p33	4.48	0.55	0.12	1.48	1.48	up	N/A	N/A
8577_at	8577	TMEFF1	transmembrane protein with EGF-like and two follistatin-like domains 1	9	9q31	4.91	0.72	0.15	1.7	1.7	up	N/A	N/A
8603_at	8603	C4orf8	chromosome 4 open reading frame 8	4	4p16.3	4.67	0.49	0.11	1.41	1.41	up	N/A	N/A
2697_at	2697	GJA1	gap junction protein, alpha 1, 43kDa	6	6q21-q23.2	5.34	1.92	0.36	4.23	4.23	up	yes	5.54
4082_at	4082	MARCKS	myristoylated alanine-rich protein kinase C substrate	6	6q22.2	11.4	1.98	0.17	4.01	4.01	up	yes	2.97
8662_at	8662	EIF3S9	eukaryotic translation initiation factor 3, subunit 9 eta, 116kDa	7	7p22.2	4.84	0.7	0.14	1.66	1.66	up	N/A	N/A
8677_at	8677	STX10	syntaxin 10	19	19p13.13	4.13	0.54	0.13	1.48	1.48	up	N/A	N/A
8682_at	8682	PEA15	phosphoprotein enriched in astrocytes 15	1	1q21.1	4.44	0.66	0.15	1.63	1.63	up	N/A	N/A
8690_at	8690	JRKL	jerky homolog-like (mouse)	11	11q21	4.87	0.8	0.16	1.79	1.79	up	N/A	N/A
8701_at	8701	DNAH11	dynein, axonemal, heavy chain 11	7	7p21	4.14	1.12	0.27	2.49	2.49	up	N/A	N/A
8714_at	8714	ABCC3	ATP-binding cassette, sub-family C (CFTR/MRP), member 3	17	17q22	5.05	1.37	0.27	2.76	2.76	up	N/A	N/A
8726_at	8726	EED	embryonic ectoderm development	11	11q14.2-q22.3	5.23	0.67	0.13	1.6	1.6	up	N/A	N/A
8731_at	8731	RNMT	RNA (guanine-7-) methyltransferase	18	18p11.22-p11.23	6.15	0.74	0.12	1.7	1.7	up	N/A	N/A
8754_at	8754	ADAM9	ADAM metallopeptidase domain 9 (meltrin gamma)	8	8p11.23	5.19	0.99	0.19	2.05	2.05	up	N/A	N/A
8795_at	8795	TNFRSF10B	tumor necrosis factor receptor superfamily, member 10b	8	8p22-p21	4.32	0.64	0.15	1.54	1.54	up	N/A	N/A
5340_at	5340	PLG	plasminogen	6	6q26	-9.3	-5.66	0.61	0.04	-27.52	down	yes	-2.94
8821_at	8821	INPP4B	inositol polyphosphate-4-phosphatase, type II, 105kDa	4	4q31.21	5.76	1.72	0.3	3.92	3.92	up	N/A	N/A
8826_at	8826	IQGAP1	IQ motif containing GTPase activating protein 1	15	15q26.1	5.82	0.81	0.14	1.78	1.78	up	N/A	N/A
8829_at	8829	NRP1	neuropilin 1	10	10p12	4.68	1.43	0.3	3.01	3.01	up	N/A	N/A
8847_at	8847	DLEU2	deleted in lymphocytic leukemia, 2	13	13q14.3	4.64	0.61	0.13	1.56	1.56	up	N/A	N/A
8869_at	8869	ST3GAL5	ST3 beta-galactoside alpha-2,3-sialyltransferase 5	2	2p11.2	7.9	1.35	0.17	2.55	2.55	up	N/A	N/A
8886_at	8886	DDX18	DEAD (Asp-Glu-Ala-Asp) box polypeptide 18	2	2q14.1	7.22	0.59	0.08	1.51	1.51	up	N/A	N/A
8898_at	8898	MTMR2	myotubularin related protein 2	11	11q22	5.1	0.43	0.08	1.35	1.35	up	N/A	N/A
8905_at	8905	AP1S2	adaptor-related protein complex 1, sigma 2 subunit	X	Xp22.2	6.17	1.17	0.19	2.38	2.38	up	N/A	N/A
8935_at	8935	SKAP2	src kinase associated phosphoprotein 2	7	7p21-p15	4.95	0.68	0.14	1.63	1.63	up	N/A	N/A
8985_at	8985	PLOD3	procollagen-lysine, 2-oxoglutarate 5-dioxygenase 3	7	7q22	4.46	0.84	0.19	1.84	1.84	up	N/A	N/A
8635_at	8635	RNASET2	ribonuclease T2	6	6q27	7.83	2.89	0.37	8.76	8.76	up	yes	14.24
9015_at	9015	TAF1A	TATA box binding protein (TBP)-associated factor, RNA polymerase I, A, 48kDa	1	1q42	7.3	0.96	0.13	1.96	1.96	up	N/A	N/A
9019_at	9019	MPZL1	myelin protein zero-like 1	1	1q24.2	5.9	0.65	0.11	1.6	1.6	up	N/A	N/A
9031_at	9031	BAZ1B	bromodomain adjacent to zinc finger domain, 1B	7	7q11.23	4.61	0.67	0.14	1.62	1.62	up	N/A	N/A
9055_at	9055	PRC1	protein regulator of cytokinesis 1	15	15q26.1	9.33	2.35	0.25	5.21	5.21	up	N/A	N/A
9111_at	9111	NMI	N-myc (and STAT) interactor	2	2q23	4.33	1.26	0.29	2.68	2.68	up	N/A	N/A
3486_at	3486	IGFBP3	insulin-like growth factor binding protein 3	7	7p13-p12	11.17	3.47	0.31	11.95	11.95	up	yes	10.35
9124_at	9124	PDLIM1	PDZ and LIM domain 1 (elfin)	10	10q22-q26.3	6.07	1.39	0.23	2.76	2.76	up	N/A	N/A
9133_at	9133	CCNB2	cyclin B2	15	15q22.2	4.31	1.06	0.25	2.4	2.4	up	N/A	N/A
9134_at	9134	CCNE2	cyclin E2	8	8q22.1	5.81	0.59	0.1	1.53	1.53	up	N/A	N/A
9140_at	9140	ATG12	ATG12 autophagy related 12 homolog (S. cerevisiae)	5	5q21-q22	7.52	1.01	0.13	2.01	2.01	up	N/A	N/A
9168_at	9168	TMSB10	thymosin, beta 10	2	2p11.2	8.96	1.71	0.19	3.33	3.33	up	N/A	N/A
9180_at	9180	OSMR	oncostatin M receptor	5	5p13.1	5.53	1.15	0.21	2.39	2.39	up	N/A	N/A
9201_at	9201	DCAMKL1	doublecortin and CaM kinase-like 1	13	13q13	5.87	2.23	0.38	5.94	5.94	up	N/A	N/A
9214_at	9214	FAIM3	Fas apoptotic inhibitory molecule 3	1	1q32.1	5.88	0.65	0.11	1.58	1.58	up	N/A	N/A
9232_at	9232	PTTG1	pituitary tumor-transforming 1	5	5q35.1	4.47	0.86	0.19	1.87	1.87	up	N/A	N/A
9242_at	9242	MSC	musculin (activated B-cell factor-1)	8	8q21	4.43	0.6	0.13	1.53	1.53	up	N/A	N/A
9246_at	9246	UBE2L6	ubiquitin-conjugating enzyme E2L 6	11	11q12	6.7	1.6	0.24	3.28	3.28	up	N/A	N/A
9252_at	9252	RPS6KA5	ribosomal protein S6 kinase, 90kDa, polypeptide 5	14	14q31-q32.1	4.6	0.51	0.11	1.44	1.44	up	N/A	N/A
9318_at	9318	COPS2	COP9 constitutive photomorphogenic homolog subunit 2 (Arabidopsis)	15	15q21.2	4.53	0.54	0.12	1.48	1.48	up	N/A	N/A
25928_at	25928	SOSTDC1	sclerostin domain containing 1	7	7p21.1	-12.25	-3.54	0.29	0.09	-10.74	down	yes	-4.49
9337_at	9337	CNOT8	CCR4-NOT transcription complex, subunit 8	5	5q31-q33	6.57	0.89	0.14	1.88	1.88	up	N/A	N/A
9354_at	9354	UBE4A	ubiquitination factor E4A (UFD2 homolog, yeast)	11	11q23.3	4.55	0.4	0.09	1.33	1.33	up	N/A	N/A
9363_at	9363	RAB33A	RAB33A, member RAS oncogene family	X	Xq25	4.95	1.01	0.2	2.17	2.17	up	N/A	N/A
9404_at	9404	LPXN	leupaxin	11	11q12.1	6.24	1.07	0.17	2.16	2.16	up	N/A	N/A
9416_at	9416	DDX23	DEAD (Asp-Glu-Ala-Asp) box polypeptide 23	12	12q13.12	5.3	0.52	0.1	1.43	1.43	up	N/A	N/A
9440_at	9440	CRSP6	cofactor required for Sp1 transcriptional activation, subunit 6, 77kDa	11	11q14	7.49	0.71	0.09	1.63	1.63	up	N/A	N/A
9444_at	9444	QKI	quaking homolog, KH domain RNA binding (mouse)	6	6q26-q27	4.48	0.48	0.11	1.41	1.41	up	N/A	N/A
9448_at	9448	MAP4K4	mitogen-activated protein kinase kinase kinase kinase 4	2	2q11.2-q12	6.73	1.33	0.2	2.71	2.71	up	N/A	N/A
948_at	948	CD36	CD36 molecule (thrombospondin receptor)	7	7q11.2	8.01	3.7	0.46	12.14	12.14	up	yes	5.72
9451_at	9451	EIF2AK3	eukaryotic translation initiation factor 2-alpha kinase 3	2	2p12	4.2	1	0.24	2.01	2.01	up	N/A	N/A
9459_at	9459	ARHGEF6	Rac/Cdc42 guanine nucleotide exchange factor (GEF) 6	X	Xq26	7.42	1.51	0.2	2.99	2.99	up	N/A	N/A
9473_at	9473	C1orf38	chromosome 1 open reading frame 38	1	1p35.3	6.28	1.52	0.24	3.11	3.11	up	N/A	N/A
4885_at	4885	NPTX2	neuronal pentraxin II	7	7q21.3-q22.1	7.43	4.68	0.63	53.91	53.91	up	yes	30.3
9525_at	9525	VPS4B	vacuolar protein sorting 4 homolog B (S. cerevisiae)	18	18q21.32-q21.33	5.08	0.53	0.1	1.45	1.45	up	N/A	N/A
857_at	857	CAV1	caveolin 1, caveolae protein, 22kDa	7	7q31.1	12.3	3.18	0.26	8.87	8.87	up	yes	12.18
9585_at	9585	MPHOSPH1	M-phase phosphoprotein 1	10	10q23.31	4.92	0.48	0.1	1.41	1.41	up	N/A	N/A
9595_at	9595	PSCDBP	pleckstrin homology, Sec7 and coiled-coil domains, binding protein	2	2q11.2	5.06	1.26	0.25	2.49	2.49	up	N/A	N/A
9603_at	9603	NFE2L3	nuclear factor (erythroid-derived 2)-like 3	7	7p15-p14	4.3	1.45	0.34	3.26	3.26	up	N/A	N/A
858_at	858	CAV2	caveolin 2	7	7q31.1	11.82	3.01	0.25	7.81	7.81	up	yes	7.62
9631_at	9631	NUP155	nucleoporin 155kDa	5	5p13.1	7.51	1.12	0.15	2.24	2.24	up	N/A	N/A
9636_at	9636	ISG15	ISG15 ubiquitin-like modifier	1	1p36.33	5.96	1.61	0.27	3.36	3.36	up	N/A	N/A
9639_at	9639	ARHGEF10	Rho guanine nucleotide exchange factor (GEF) 10	8	8p23	5.29	1.13	0.21	2.31	2.31	up	N/A	N/A
9653_at	9653	HS2ST1	heparan sulfate 2-O-sulfotransferase 1	1	1p31.1-p22.1	4.17	0.65	0.16	1.6	1.6	up	N/A	N/A
9678_at	9678	PHF14	PHD finger protein 14	7	7p21.3	5.2	0.65	0.12	1.59	1.59	up	N/A	N/A
9679_at	9679	FAM53B	family with sequence similarity 53, member B	10	10q26.13	4.4	0.45	0.1	1.38	1.38	up	N/A	N/A
9702_at	9702	CEP57	centrosomal protein 57kDa	11	11q21	6.62	0.63	0.1	1.55	1.55	up	N/A	N/A
9716_at	9716	AQR	aquarius homolog (mouse)	15	15q14	4.62	0.61	0.13	1.55	1.55	up	N/A	N/A
9733_at	9733	SART3	squamous cell carcinoma antigen recognized by T cells 3	12	12q24.1	7.4	0.53	0.07	1.45	1.45	up	N/A	N/A
9735_at	9735	KNTC1	kinetochore associated 1	12	12q24.31	6.46	0.85	0.13	1.86	1.86	up	N/A	N/A
9738_at	9738	CP110	CP110 protein	16	16p12.3	7.2	0.93	0.13	1.95	1.95	up	N/A	N/A
9748_at	9748	SLK	STE20-like kinase (yeast)	10	10q25.1	5.38	0.73	0.14	1.7	1.7	up	N/A	N/A
9765_at	9765	ZFYVE16	zinc finger, FYVE domain containing 16	5	5q14	7.42	0.97	0.13	1.95	1.95	up	N/A	N/A
9768_at	9768	KIAA0101	KIAA0101	15	15q22.31	7.24	1.73	0.24	3.69	3.69	up	N/A	N/A
9770_at	9770	RASSF2	Ras association (RalGDS/AF-6) domain family 2	20	20pter-p12.1	7.64	2.72	0.36	7.36	7.36	up	N/A	N/A
9771_at	9771	RAPGEF5	Rap guanine nucleotide exchange factor (GEF) 5	7	7p15.3	4.57	1.04	0.23	2.21	2.21	up	N/A	N/A
9780_at	9780	FAM38A	family with sequence similarity 38, member A	16	16q24.3	4.7	0.88	0.19	1.86	1.86	up	N/A	N/A
9787_at	9787	DLG7	discs, large homolog 7 (Drosophila)	14	14q22.3	6.55	1.73	0.26	3.83	3.83	up	N/A	N/A
9792_at	9792	SERTAD2	SERTA domain containing 2	2	2p14	6.58	1.17	0.18	2.31	2.31	up	N/A	N/A
9794_at	9794	MAML1	mastermind-like 1 (Drosophila)	5	5q35	5.06	0.51	0.1	1.42	1.42	up	N/A	N/A
9815_at	9815	GIT2	G protein-coupled receptor kinase interactor 2	12	12q24.1	9.41	1.41	0.15	2.74	2.74	up	N/A	N/A
9833_at	9833	MELK	maternal embryonic leucine zipper kinase	9	9p13.2	9.36	2.22	0.24	5.13	5.13	up	N/A	N/A
9839_at	9839	ZEB2	zinc finger E-box binding homeobox 2	2	2q22	5.48	1.83	0.33	3.96	3.96	up	N/A	N/A
9844_at	9844	ELMO1	engulfment and cell motility 1	7	7p14.2	4.17	1.1	0.26	2.43	2.43	up	N/A	N/A
9846_at	9846	GAB2	GRB2-associated binding protein 2	11	11q14.1	5.95	0.83	0.14	1.81	1.81	up	N/A	N/A
9859_at	9859	CEP170	centrosomal protein 170kDa	1	1q44	7.26	1.66	0.23	3.37	3.37	up	N/A	N/A
9869_at	9869	SETDB1	SET domain, bifurcated 1	1	1q21	4.49	0.46	0.1	1.37	1.37	up	N/A	N/A
9871_at	9871	SEC24D	SEC24 related gene family, member D (S. cerevisiae)	4	4q26	8.3	1.47	0.18	2.87	2.87	up	N/A	N/A
9873_at	9873	FCHSD2	FCH and double SH3 domains 2	11	11q13.4	6.79	1.19	0.17	2.32	2.32	up	N/A	N/A
9889_at	9889	ZBED4	zinc finger, BED-type containing 4	22	22q13.33	4.33	0.79	0.18	1.76	1.76	up	N/A	N/A
9891_at	9891	NUAK1	NUAK family, SNF1-like kinase, 1	12	12q23.3	4.15	0.92	0.22	2.02	2.02	up	N/A	N/A
9926_at	9926	LPGAT1	lysophosphatidylglycerol acyltransferase 1	1	1q32	4.4	1.16	0.26	2.12	2.12	up	N/A	N/A
9928_at	9928	KIF14	kinesin family member 14	1	1q32.1	4.84	0.68	0.14	1.65	1.65	up	N/A	N/A
9935_at	9935	MAFB	v-maf musculoaponeurotic fibrosarcoma oncogene homolog B (avian)	20	20q11.2-q13.1	7.07	1.21	0.17	2.3	2.3	up	N/A	N/A
29923_at	29923	HIG2	hypoxia-inducible protein 2	7	7q32.1	11.76	4.48	0.38	26.9	26.9	up	yes	15.26
9939_at	9939	RBM8A	RNA binding motif protein 8A	1	1q12	4.29	0.76	0.18	1.73	1.73	up	N/A	N/A
9968_at	9968	MED12	mediator of RNA polymerase II transcription, subunit 12 homolog (S. cerevisiae)	X	Xq13	4.85	0.39	0.08	1.31	1.31	up	N/A	N/A
9972_at	9972	NUP153	nucleoporin 153kDa	6	6p22.3	4.37	0.64	0.15	1.6	1.6	up	N/A	N/A
50617_at	50617	ATP6V0A4	ATPase, H+ transporting, lysosomal V0 subunit a4	7	7q33-q34	-7.46	-4.86	0.65	0.44	-2.26	down	yes	-3.3
9994_at	9994	CASP8AP2	CASP8 associated protein 2	6	6q15	4.42	0.71	0.16	1.65	1.65	up	N/A	N/A
10016_at	10016	PDCD6	programmed cell death 6	5	5pter-p15.2	4.32	0.82	0.19	1.83	1.83	up	N/A	N/A
10019_at	10019	SH2B3	SH2B adaptor protein 3	12	12q24	6.79	1.69	0.25	3.43	3.43	up	N/A	N/A
10042_at	10042	HMG2L1	high-mobility group protein 2-like 1	22	22q13.1	5.03	0.61	0.12	1.54	1.54	up	N/A	N/A
10050_at	10050	SLC17A4	solute carrier family 17 (sodium phosphate), member 4	6	6p22-p21.3	5.11	2.74	0.54	11.19	11.19	up	N/A	N/A
10051_at	10051	SMC4	structural maintenance of chromosomes 4	3	3q26.1	8.71	1.5	0.17	2.88	2.88	up	N/A	N/A
10054_at	10054	SAE2	SUMO1 activating enzyme subunit 2	19	19q12	6.47	0.61	0.09	1.54	1.54	up	N/A	N/A
10055_at	10055	SAE1	SUMO1 activating enzyme subunit 1	19	19q13.32	7.07	0.74	0.11	1.69	1.69	up	N/A	N/A
10092_at	10092	ARPC5	actin related protein 2/3 complex, subunit 5, 16kDa	1	1q25.3	6.26	0.83	0.13	1.77	1.77	up	N/A	N/A
10095_at	10095	ARPC1B	actin related protein 2/3 complex, subunit 1B, 41kDa	7	7q22.1	6.01	1.36	0.23	2.62	2.62	up	N/A	N/A
10096_at	10096	ACTR3	ARP3 actin-related protein 3 homolog (yeast)	2	2q14.1	5.73	0.51	0.09	1.43	1.43	up	N/A	N/A
10109_at	10109	ARPC2	actin related protein 2/3 complex, subunit 2, 34kDa	2	2q36.1	5.78	0.48	0.08	1.39	1.39	up	N/A	N/A
10111_at	10111	RAD50	RAD50 homolog (S. cerevisiae)	5	5q31	4.23	0.79	0.19	1.82	1.82	up	N/A	N/A
10112_at	10112	KIF20A	kinesin family member 20A	5	5q31	7.84	1.18	0.15	2.35	2.35	up	N/A	N/A
10137_at	10137	RBM12	RNA binding motif protein 12	20	20q11.21	4.89	0.66	0.13	1.55	1.55	up	N/A	N/A
10144_at	10144	FAM13A1	family with sequence similarity 13, member A1	4	4q22.1	4.66	0.88	0.19	1.9	1.9	up	N/A	N/A
10179_at	10179	RBM7	RNA binding motif protein 7	11	11q23.1-q23.2	4.85	0.89	0.18	1.81	1.81	up	N/A	N/A
10184_at	10184	LHFPL2	lipoma HMGIC fusion partner-like 2	5	5q14.1	10.16	2.02	0.2	4.11	4.11	up	N/A	N/A
10186_at	10186	LHFP	lipoma HMGIC fusion partner	13	13q12	4.36	1.42	0.33	3.14	3.14	up	N/A	N/A
10212_at	10212	DDX39	DEAD (Asp-Glu-Ala-Asp) box polypeptide 39	19	19p13.12	5.1	0.92	0.18	1.94	1.94	up	N/A	N/A
10227_at	10227	TETRAN	tetracycline transporter-like protein	4	4p16.3	4.82	0.7	0.15	1.66	1.66	up	N/A	N/A
10228_at	10228	STX6	syntaxin 6	1	1q25.3	7.19	0.58	0.08	1.49	1.49	up	N/A	N/A
10234_at	10234	LRRC17	leucine rich repeat containing 17	7	7q22.1	4.33	1.63	0.38	4.08	4.08	up	N/A	N/A
10252_at	10252	SPRY1	sprouty homolog 1, antagonist of FGF signaling (Drosophila)	4	4q28.1	4.77	1.6	0.33	3.36	3.36	up	N/A	N/A
10261_at	10261	IGSF6	immunoglobulin superfamily, member 6	16	16p12-p13	7.91	2.91	0.37	8.72	8.72	up	N/A	N/A
10270_at	10270	AKAP8	A kinase (PRKA) anchor protein 8	19	19p13.1	5.71	0.69	0.12	1.65	1.65	up	N/A	N/A
10285_at	10285	SMNDC1	survival motor neuron domain containing 1	10	10q23	4.98	0.61	0.12	1.55	1.55	up	N/A	N/A
10287_at	10287	RGS19	regulator of G-protein signalling 19	20	20q13.3	5.05	0.91	0.18	1.97	1.97	up	N/A	N/A
10288_at	10288	LILRB2	leukocyte immunoglobulin-like receptor, subfamily B (with TM and ITIM domains), member 2	19	19q13.4	4.82	0.94	0.2	1.95	1.95	up	N/A	N/A
10308_at	10308	ZNF267	zinc finger protein 267	16	16p11.2	6.2	1.17	0.19	2.37	2.37	up	N/A	N/A
10312_at	10312	TCIRG1	T-cell, immune regulator 1, ATPase, H+ transporting, lysosomal V0 subunit A3	11	11q13.2	5.32	1.22	0.23	2.39	2.39	up	N/A	N/A
10318_at	10318	TNIP1	TNFAIP3 interacting protein 1	5	5q32-q33.1	5.5	1	0.18	2.1	2.1	up	N/A	N/A
10346_at	10346	TRIM22	tripartite motif-containing 22	11	11p15	4.71	1.78	0.38	3.88	3.88	up	N/A	N/A
10376_at	10376	TUBA1B	tubulin, alpha 1b	12	12q13.12	8.88	1.06	0.12	2.09	2.09	up	N/A	N/A
6422_at	6422	SFRP1	secreted frizzled-related protein 1	8	8p12-p11.1	-17.87	-4.97	0.28	0.03	-28.72	down	yes	-5.12
10385_at	10385	BTN2A2	butyrophilin, subfamily 2, member A2	6	6p22.1	6.88	1.15	0.17	2.29	2.29	up	N/A	N/A
10390_at	10390	CEPT1	choline/ethanolamine phosphotransferase 1	1	1p13.3	5.2	0.39	0.08	1.31	1.31	up	N/A	N/A
10397_at	10397	NDRG1	N-myc downstream regulated gene 1	8	8q24.3	8.37	0.91	0.11	1.87	1.87	up	N/A	N/A
10399_at	10399	GNB2L1	guanine nucleotide binding protein (G protein), beta polypeptide 2-like 1	5	5q35.3	5.03	0.88	0.18	1.9	1.9	up	N/A	N/A
10403_at	10403	NDC80	NDC80 homolog, kinetochore complex component (S. cerevisiae)	18	18p11.32	8.13	2.22	0.27	5.28	5.28	up	N/A	N/A
10417_at	10417	SPON2	spondin 2, extracellular matrix protein	4	4p16.3	4.25	1.06	0.25	2.21	2.21	up	N/A	N/A
10427_at	10427	SEC24B	SEC24 related gene family, member B (S. cerevisiae)	4	4q25	4.24	0.55	0.13	1.46	1.46	up	N/A	N/A
10457_at	10457	GPNMB	glycoprotein (transmembrane) nmb	7	7p15	4.15	1.82	0.44	5.57	5.57	up	N/A	N/A
10460_at	10460	TACC3	transforming, acidic coiled-coil containing protein 3	4	4p16.3	4.32	0.46	0.11	1.4	1.4	up	N/A	N/A
10487_at	10487	CAP1	CAP, adenylate cyclase-associated protein 1 (yeast)	1	1p34.2	4.57	0.5	0.11	1.42	1.42	up	N/A	N/A
10489_at	10489	LRRC41	leucine rich repeat containing 41	1	1p33	4.19	0.95	0.23	2.11	2.11	up	N/A	N/A
10541_at	10541	ANP32B	acidic (leucine-rich) nuclear phosphoprotein 32 family, member B	9	9q22.32	5	0.54	0.11	1.46	1.46	up	N/A	N/A
10544_at	10544	PROCR	protein C receptor, endothelial (EPCR)	20	20q11.2	5.38	1.78	0.33	4.04	4.04	up	N/A	N/A
10549_at	10549	PRDX4	peroxiredoxin 4	X	Xp22.11	9.49	1.48	0.16	2.84	2.84	up	N/A	N/A
10561_at	10561	IFI44	interferon-induced protein 44	1	1p31.1	6.14	2.12	0.35	4.57	4.57	up	N/A	N/A
10569_at	10569	SLU7	SLU7 splicing factor homolog (S. cerevisiae)	5	5q33.3	4.82	0.81	0.17	1.79	1.79	up	N/A	N/A
10578_at	10578	GNLY	granulysin	2	2p11.2	4.77	1	0.21	2.18	2.18	up	N/A	N/A
10580_at	10580	SORBS1	sorbin and SH3 domain containing 1	10	10q23.3-q24.1	4.43	0.75	0.17	1.75	1.75	up	N/A	N/A
10590_at	10590	SCGN	secretagogin, EF-hand calcium binding protein	6	6p22.3-p22.1	4.97	2.95	0.59	13.34	13.34	up	N/A	N/A
10635_at	10635	RAD51AP1	RAD51 associated protein 1	12	12p13.2-p13.1	8.92	1.64	0.18	3.23	3.23	up	N/A	N/A
10640_at	10640	EXOC5	exocyst complex component 5	14	14q23.1	4.92	0.68	0.14	1.62	1.62	up	N/A	N/A
10657_at	10657	KHDRBS1	KH domain containing, RNA binding, signal transduction associated 1	1	1p32	5.73	0.61	0.11	1.55	1.55	up	N/A	N/A
55893_at	55893	ZNF395	zinc finger protein 395	8	8p21.1	9.49	2.54	0.27	6.32	6.32	up	yes	7.67
10673_at	10673	TNFSF13B	tumor necrosis factor (ligand) superfamily, member 13b	13	13q32-q34	8.54	2.7	0.32	7.28	7.28	up	N/A	N/A
10687_at	10687	PNMA2	paraneoplastic antigen MA2	8	8p21.2	5.09	1.03	0.2	2.15	2.15	up	N/A	N/A
10724_at	10724	MGEA5	meningioma expressed antigen 5 (hyaluronidase)	10	10q24.1-q24.3	5.26	0.54	0.1	1.46	1.46	up	N/A	N/A
10728_at	10728	PTGES3	prostaglandin E synthase 3 (cytosolic)	12	12q13.3|12	4.71	0.59	0.13	1.52	1.52	up	N/A	N/A
4017_at	4017	LOXL2	lysyl oxidase-like 2	8	8p21.3-p21.2	5.5	0.64	0.12	1.59	1.59	up	yes	6.79
4481_at	4481	MSR1	macrophage scavenger receptor 1	8	8p22	5	0.52	0.1	1.46	1.46	up	yes	3.94
10791_at	10791	VAMP5	vesicle-associated membrane protein 5 (myobrevin)	2	2p11.2	4.48	1.14	0.25	2.37	2.37	up	N/A	N/A
10801_at	10801	SEPT9	septin 9	17	17q25	4.16	0.45	0.11	1.39	1.39	up	N/A	N/A
10827_at	10827	C5orf3	chromosome 5 open reading frame 3	5	5q31-q33	4.7	0.53	0.11	1.47	1.47	up	N/A	N/A
10848_at	10848	PPP1R13L	protein phosphatase 1, regulatory (inhibitor) subunit 13 like	19	19q13.32	4.89	0.71	0.15	1.64	1.64	up	N/A	N/A
10855_at	10855	HPSE	heparanase	4	4q21.3	4.18	0.71	0.17	1.68	1.68	up	N/A	N/A
10863_at	10863	ADAM28	ADAM metallopeptidase domain 28	8	8p21.2	5.1	0.85	0.17	1.88	1.88	up	N/A	N/A
10885_at	10885	WDR3	WD repeat domain 3	1	1p13-p12	4.34	0.47	0.11	1.4	1.4	up	N/A	N/A
10915_at	10915	TCERG1	transcription elongation regulator 1	5	5q31	8.7	1.12	0.13	2.2	2.2	up	N/A	N/A
10926_at	10926	DBF4	DBF4 homolog (S. cerevisiae)	7	7q21.3	4.68	1.11	0.24	2.48	2.48	up	N/A	N/A
10944_at	10944	C11orf58	chromosome 11 open reading frame 58	11	11p15.1	4.84	0.49	0.1	1.42	1.42	up	N/A	N/A
10951_at	10951	CBX1	chromobox homolog 1 (HP1 beta homolog Drosophila )	17	17q	4.61	0.61	0.13	1.53	1.53	up	N/A	N/A
10954_at	10954	PDIA5	protein disulfide isomerase family A, member 5	3	3q21.1	5.07	1.23	0.24	2.54	2.54	up	N/A	N/A
10955_at	10955	SERINC3	serine incorporator 3	20	20q13.1-q13.3	6.13	0.86	0.14	1.83	1.83	up	N/A	N/A
10960_at	10960	LMAN2	lectin, mannose-binding 2	5	5q35.3	4.25	0.77	0.18	1.8	1.8	up	N/A	N/A
10964_at	10964	IFI44L	interferon-induced protein 44-like	1	1p31.1	6.06	2.46	0.41	5.85	5.85	up	N/A	N/A
10971_at	10971	YWHAQ	tyrosine 3-monooxygenase/tryptophan 5-monooxygenase activation protein, theta polypeptide	2	2p25.1	5.04	0.4	0.08	1.32	1.32	up	N/A	N/A
10973_at	10973	ASCC3	activating signal cointegrator 1 complex subunit 3	6	6q16.1-q16.3	5.61	0.72	0.13	1.67	1.67	up	N/A	N/A
10981_at	10981	RAB32	RAB32, member RAS oncogene family	6	6q24.3	4.39	0.61	0.14	1.56	1.56	up	N/A	N/A
10982_at	10982	MAPRE2	microtubule-associated protein, RP/EB family, member 2	18	18q12.1	8.58	1.33	0.16	2.53	2.53	up	N/A	N/A
11000_at	11000	SLC27A3	solute carrier family 27 (fatty acid transporter), member 3	1	1q21.3	6.58	1.46	0.22	2.98	2.98	up	N/A	N/A
11004_at	11004	KIF2C	kinesin family member 2C	1	1p34.1	4.58	0.46	0.1	1.38	1.38	up	N/A	N/A
11010_at	11010	GLIPR1	GLI pathogenesis-related 1 (glioma)	12	12q21.2	5.47	1.98	0.36	3.89	3.89	up	N/A	N/A
11014_at	11014	KDELR2	KDEL (Lys-Asp-Glu-Leu) endoplasmic reticulum protein retention receptor 2	7	7p22.1	4.68	0.86	0.18	1.86	1.86	up	N/A	N/A
11031_at	11031	RAB31	RAB31, member RAS oncogene family	18	18p11.3	6.56	1.39	0.21	2.74	2.74	up	N/A	N/A
11044_at	11044	POLS	polymerase (DNA directed) sigma	5	5p15	5.28	0.95	0.18	1.98	1.98	up	N/A	N/A
11065_at	11065	UBE2C	ubiquitin-conjugating enzyme E2C	20	20q13.12	6.18	1.21	0.2	2.48	2.48	up	N/A	N/A
11067_at	11067	C10orf10	chromosome 10 open reading frame 10	10	10q11.21	8.51	2.31	0.27	5.41	5.41	up	N/A	N/A
11073_at	11073	TOPBP1	topoisomerase (DNA) II binding protein 1	3	3q22.1	6.31	0.94	0.15	1.98	1.98	up	N/A	N/A
11078_at	11078	TRIOBP	TRIO and F-actin binding protein	22	22q13.1	4.35	0.45	0.1	1.37	1.37	up	N/A	N/A
11082_at	11082	ESM1	endothelial cell-specific molecule 1	5	5q11.2	9.06	3.19	0.35	9.65	9.65	up	N/A	N/A
11096_at	11096	ADAMTS5	ADAM metallopeptidase with thrombospondin type 1 motif, 5 (aggrecanase-2)	21	21q21.3	5.93	1.39	0.23	2.86	2.86	up	N/A	N/A
11098_at	11098	PRSS23	protease, serine, 23	11	11q14.1	6.46	1.16	0.18	2.36	2.36	up	N/A	N/A
11116_at	11116	FGFR1OP	FGFR1 oncogene partner	6	6q27	4.39	1.14	0.26	2.45	2.45	up	N/A	N/A
285_at	285	ANGPT2	angiopoietin 2	8	8p23.1	12.96	4.2	0.32	21.62	21.62	up	yes	3.72
11119_at	11119	BTN3A1	butyrophilin, subfamily 3, member A1	6	6p22.1	4.8	1	0.21	2.15	2.15	up	N/A	N/A
11120_at	11120	BTN2A1	butyrophilin, subfamily 2, member A1	6	6p22.1	7.41	1.01	0.14	2.03	2.03	up	N/A	N/A
11127_at	11127	KIF3A	kinesin family member 3A	5	5q31	4.69	0.74	0.16	1.65	1.65	up	N/A	N/A
11137_at	11137	PWP1	PWP1 homolog (S. cerevisiae)	12	12q23.3	5.59	0.55	0.1	1.47	1.47	up	N/A	N/A
11151_at	11151	CORO1A	coronin, actin binding protein, 1A	16	16p11.2	6.08	1.67	0.27	3.52	3.52	up	N/A	N/A
11156_at	11156	PTP4A3	protein tyrosine phosphatase type IVA, member 3	8	8q24.3	5.43	1.19	0.22	2.37	2.37	up	N/A	N/A
11167_at	11167	FSTL1	follistatin-like 1	3	3q13.33	6.19	1.77	0.29	3.83	3.83	up	N/A	N/A
11168_at	11168	PSIP1	PC4 and SFRS1 interacting protein 1	9	9p22.3	4.93	0.7	0.14	1.65	1.65	up	N/A	N/A
11177_at	11177	BAZ1A	bromodomain adjacent to zinc finger domain, 1A	14	14q12-q13	6.8	1.76	0.26	3.4	3.4	up	N/A	N/A
11183_at	11183	MAP4K5	mitogen-activated protein kinase kinase kinase kinase 5	14	14q11.2-q21	4.92	0.73	0.15	1.7	1.7	up	N/A	N/A
11200_at	11200	CHEK2	CHK2 checkpoint homolog (S. pombe)	22	22q11|22q12.1	5.76	0.76	0.13	1.69	1.69	up	N/A	N/A
11231_at	11231	SEC63	SEC63 homolog (S. cerevisiae)	6	6q21	4.86	0.59	0.12	1.53	1.53	up	N/A	N/A
11236_at	11236	RNF139	ring finger protein 139	8	8q24	4.16	0.53	0.13	1.46	1.46	up	N/A	N/A
11237_at	11237	RNF24	ring finger protein 24	20	20p13-p12.1	4.73	0.79	0.17	1.76	1.76	up	N/A	N/A
11253_at	11253	MAN1B1	mannosidase, alpha, class 1B, member 1	9	9q34	6.68	0.93	0.14	1.96	1.96	up	N/A	N/A
11260_at	11260	XPOT	exportin, tRNA (nuclear export receptor for tRNAs)	12	12q14.2	4.56	0.79	0.17	1.83	1.83	up	N/A	N/A
11314_at	11314	CD300A	CD300a molecule	17	17q25.1	8.39	1.66	0.2	3.32	3.32	up	N/A	N/A
11326_at	11326	VSIG4	V-set and immunoglobulin domain containing 4	X	Xq12-q13.3	5.07	1.59	0.31	3.14	3.14	up	N/A	N/A
11335_at	11335	CBX3	chromobox homolog 3 (HP1 gamma homolog, Drosophila)	7	7p15.2	5.67	0.7	0.12	1.65	1.65	up	N/A	N/A
11339_at	11339	OIP5	Opa interacting protein 5	15	15q15.1	5.07	0.59	0.12	1.53	1.53	up	N/A	N/A
11340_at	11340	EXOSC8	exosome component 8	13	13q13.1	6.88	0.88	0.13	1.85	1.85	up	N/A	N/A
22838_at	22838	RNF44	ring finger protein 44	5	5q35.2	4.26	0.59	0.14	1.53	1.53	up	N/A	N/A
22846_at	22846	VASH1	vasohibin 1	14	14q24.3	7.41	1.99	0.27	4.35	4.35	up	N/A	N/A
22847_at	22847	ZNF507	zinc finger protein 507	19	19q13.11	4.29	0.45	0.11	1.37	1.37	up	N/A	N/A
22856_at	22856	CHSY1	carbohydrate (chondroitin) synthase 1	15	15q26.3	5.44	1.14	0.21	2.17	2.17	up	N/A	N/A
22858_at	22858	ICK	intestinal cell (MAK-like) kinase	6	6p12.3-p11.2	5.24	0.97	0.19	2.02	2.02	up	N/A	N/A
22871_at	22871	NLGN1	neuroligin 1	3	3q26.31	4.6	1.83	0.4	4.55	4.55	up	N/A	N/A
22880_at	22880	MORC2	MORC family CW-type zinc finger 2	22	22q12.2	4.94	0.71	0.14	1.62	1.62	up	N/A	N/A
22900_at	22900	CARD8	caspase recruitment domain family, member 8	19	19q13.32	4.57	0.81	0.18	1.83	1.83	up	N/A	N/A
22918_at	22918	CD93	CD93 molecule	20	20p11.21	5.49	1.49	0.27	2.99	2.99	up	N/A	N/A
22944_at	22944	KIN	KIN, antigenic determinant of recA protein homolog (mouse)	10	10p15-p14	4.45	0.74	0.17	1.69	1.69	up	N/A	N/A
22950_at	22950	SLC4A1AP	solute carrier family 4 (anion exchanger), member 1, adaptor protein	2	2p23.2	5.13	0.54	0.11	1.46	1.46	up	N/A	N/A
22974_at	22974	TPX2	TPX2, microtubule-associated, homolog (Xenopus laevis)	20	20q11.2	5.24	0.84	0.16	1.87	1.87	up	N/A	N/A
22976_at	22976	PAXIP1	PAX interacting (with transcription-activation domain) protein 1	7	7q36	5.07	0.65	0.13	1.61	1.61	up	N/A	N/A
23020_at	23020	ASCC3L1	activating signal cointegrator 1 complex subunit 3-like 1	2	2q11.2	4.54	0.47	0.1	1.39	1.39	up	N/A	N/A
1672_at	1672	DEFB1	defensin, beta 1	8	8p23.2-p23.1	-5.3	-2.77	0.52	0.28	-3.6	down	yes	-4.32
23036_at	23036	ZNF292	zinc finger protein 292	6	6q15	5.89	0.91	0.15	1.92	1.92	up	N/A	N/A
23046_at	23046	KIF21B	kinesin family member 21B	1	1pter-q31.3	4.53	0.44	0.1	1.37	1.37	up	N/A	N/A
23063_at	23063	WAPAL	wings apart-like homolog (Drosophila)	10	10q23.2	4.47	0.56	0.12	1.49	1.49	up	N/A	N/A
23075_at	23075	SWAP70	SWAP-70 protein	11	11p15	4.58	0.89	0.2	1.94	1.94	up	N/A	N/A
23081_at	23081	JMJD2C	jumonji domain containing 2C	9	9p24.1	7.71	0.89	0.12	1.85	1.85	up	N/A	N/A
23092_at	23092	ARHGAP26	Rho GTPase activating protein 26	5	5q31	4.35	0.53	0.12	1.47	1.47	up	N/A	N/A
23097_at	23097	CDC2L6	cell division cycle 2-like 6 (CDK8-like)	6	6q21	4.65	0.75	0.16	1.74	1.74	up	N/A	N/A
23102_at	23102	TBC1D2B	TBC1 domain family, member 2B	15	15q24.3-q25.1	8.1	1.19	0.15	2.34	2.34	up	N/A	N/A
23129_at	23129	PLXND1	plexin D1	3	3q21.3	4.88	1.14	0.23	2.39	2.39	up	N/A	N/A
23141_at	23141	KIAA0692	KIAA0692	12	12q24.33	5.93	0.97	0.16	1.96	1.96	up	N/A	N/A
23142_at	23142	DCUN1D4	DCN1, defective in cullin neddylation 1, domain containing 4 (S. cerevisiae)	4	4q12	5.71	0.66	0.12	1.6	1.6	up	N/A	N/A
23151_at	23151	DIP	death-inducing-protein	22	22q13.31	5.69	1.47	0.26	3.09	3.09	up	N/A	N/A
23155_at	23155	CLCC1	chloride channel CLIC-like 1	1	1p13.3	5.14	0.82	0.16	1.81	1.81	up	N/A	N/A
23165_at	23165	NUP205	nucleoporin 205kDa	7	7q33	4.72	0.65	0.14	1.59	1.59	up	N/A	N/A
23166_at	23166	STAB1	stabilin 1	3	3p21.1	4.64	0.8	0.17	1.83	1.83	up	N/A	N/A
23176_at	23176	SEPT8	septin 8	5	5q31	5.8	1.07	0.18	2.12	2.12	up	N/A	N/A
23180_at	23180	RFTN1	raftlin, lipid raft linker 1	3	3p24.3	5.68	1.42	0.25	2.92	2.92	up	N/A	N/A
23184_at	23184	MESDC2	mesoderm development candidate 2	15	15q13	4.23	0.39	0.09	1.31	1.31	up	N/A	N/A
23191_at	23191	CYFIP1	cytoplasmic FMR1 interacting protein 1	15	15q11	4.59	0.56	0.12	1.47	1.47	up	N/A	N/A
23197_at	23197	UBXD8	UBX domain containing 8	5	5q35.2	5.76	0.72	0.12	1.66	1.66	up	N/A	N/A
23208_at	23208	SYT11	synaptotagmin XI	1	1q21.2	4.18	1.09	0.26	2.26	2.26	up	N/A	N/A
23231_at	23231	KIAA0746	KIAA0746 protein	4	4p15.2	5.29	1.81	0.34	3.98	3.98	up	N/A	N/A
23232_at	23232	TBC1D12	TBC1 domain family, member 12	10	10q23.33	4.52	0.41	0.09	1.34	1.34	up	N/A	N/A
23236_at	23236	PLCB1	phospholipase C, beta 1 (phosphoinositide-specific)	20	20p12	4.36	0.5	0.12	1.43	1.43	up	N/A	N/A
23240_at	23240	KIAA0922	KIAA0922	4	4q31.3	8.51	1.22	0.14	2.35	2.35	up	N/A	N/A
23244_at	23244	SCC-112	SCC-112 protein	4	4p14	4.32	0.37	0.08	1.29	1.29	up	N/A	N/A
23250_at	23250	ATP11A	ATPase, Class VI, type 11A	13	13q34	4.28	0.51	0.12	1.45	1.45	up	N/A	N/A
23253_at	23253	ANKRD12	ankyrin repeat domain 12	18	18p11.22	4.13	0.62	0.15	1.57	1.57	up	N/A	N/A
23258_at	23258	RAB6IP1	RAB6 interacting protein 1	11	11p15.4	6.4	1.16	0.18	2.22	2.22	up	N/A	N/A
23262_at	23262	HISPPD1	histidine acid phosphatase domain containing 1	5	5q21.1	5.9	0.84	0.14	1.84	1.84	up	N/A	N/A
23271_at	23271	CAMSAP1L1	calmodulin regulated spectrin-associated protein 1-like 1	1	1q32.1	4.79	0.6	0.12	1.53	1.53	up	N/A	N/A
23279_at	23279	NUP160	nucleoporin 160kDa	11	11p11.2	4.55	0.42	0.09	1.34	1.34	up	N/A	N/A
23304_at	23304	UBR2	ubiquitin protein ligase E3 component n-recognin 2	6	6p21.1	4.42	0.54	0.12	1.47	1.47	up	N/A	N/A
23306_at	23306	KIAA0286	KIAA0286 protein	12	12q13.3	6.01	0.66	0.11	1.59	1.59	up	N/A	N/A
23310_at	23310	NCAPD3	non-SMC condensin II complex, subunit D3	11	11q25	4.4	0.44	0.1	1.35	1.35	up	N/A	N/A
23313_at	23313	C22orf9	chromosome 22 open reading frame 9	22	22q13.31	4.49	0.7	0.16	1.66	1.66	up	N/A	N/A
23314_at	23314	SATB2	SATB homeobox 2	2	2q33	4.35	1.02	0.24	2.2	2.2	up	N/A	N/A
23322_at	23322	KIAA1005	KIAA1005 protein	16	16q12.2	4.53	1.03	0.23	2.22	2.22	up	N/A	N/A
23333_at	23333	DPY19L1	dpy-19-like 1 (C. elegans)	7	7p14.3	8.82	1.46	0.17	2.77	2.77	up	N/A	N/A
23336_at	23336	DMN	desmuslin	15	15q26.3	12.07	2.02	0.17	4.2	4.2	up	N/A	N/A
23344_at	23344	FAM62A	family with sequence similarity 62 (C2 domain containing), member A	12	12q13.2	6.27	0.8	0.13	1.73	1.73	up	N/A	N/A
23347_at	23347	SMCHD1	structural maintenance of chromosomes flexible hinge domain containing 1	18	18p11.32	5.19	0.83	0.16	1.83	1.83	up	N/A	N/A
23348_at	23348	DOCK9	dedicator of cytokinesis 9	13	13q32.3	5.06	0.47	0.09	1.39	1.39	up	N/A	N/A
23350_at	23350	SR140	U2-associated SR140 protein	3	3q23	4.92	0.64	0.13	1.58	1.58	up	N/A	N/A
23353_at	23353	UNC84A	unc-84 homolog A (C. elegans)	7	7p22.3	4.91	0.69	0.14	1.62	1.62	up	N/A	N/A
23360_at	23360	FNBP4	formin binding protein 4	11	11p11.2	6.1	0.7	0.11	1.62	1.62	up	N/A	N/A
23389_at	23389	THRAP2	thyroid hormone receptor associated protein 2	12	12q24.21	5.92	0.78	0.13	1.75	1.75	up	N/A	N/A
23394_at	23394	ADNP	activity-dependent neuroprotector	20	20q13.13	5.09	0.64	0.13	1.56	1.56	up	N/A	N/A
23398_at	23398	PPWD1	peptidylprolyl isomerase domain and WD repeat containing 1	5	5q12.3	6.76	0.97	0.14	1.97	1.97	up	N/A	N/A
23404_at	23404	EXOSC2	exosome component 2	9	9q34	4.7	0.42	0.09	1.34	1.34	up	N/A	N/A
23452_at	23452	ANGPTL2	angiopoietin-like 2	9	9q34	4.53	0.92	0.2	2.03	2.03	up	N/A	N/A
23462_at	23462	HEY1	hairy/enhancer-of-split related with YRPW motif 1	8	8q21	8.9	2.47	0.28	5.71	5.71	up	yes	7.87
23471_at	23471	TRAM1	translocation associated membrane protein 1	8	8q13.3	5.02	0.58	0.12	1.51	1.51	up	N/A	N/A
23480_at	23480	SEC61G	Sec61 gamma subunit	7	7p11.2	8.78	1.34	0.15	2.6	2.6	up	N/A	N/A
23484_at	23484	LEPROTL1	leptin receptor overlapping transcript-like 1	8	8p21.2-p21.1	5.6	1.23	0.22	2.46	2.46	up	N/A	N/A
23515_at	23515	MORC3	MORC family CW-type zinc finger 3	21	21q22.13	6.58	0.8	0.12	1.75	1.75	up	N/A	N/A
23527_at	23527	CENTB2	centaurin, beta 2	3	3q29	7.01	0.81	0.12	1.77	1.77	up	N/A	N/A
23543_at	23543	RBM9	RNA binding motif protein 9	22	22q13.1	4.86	0.69	0.14	1.66	1.66	up	N/A	N/A
23548_at	23548	TTC33	tetratricopeptide repeat domain 33	5	5p15.2-p12	5.25	0.93	0.18	1.9	1.9	up	N/A	N/A
23601_at	23601	CLEC5A	C-type lectin domain family 5, member A	7	7q33	4.42	0.94	0.21	2.02	2.02	up	N/A	N/A
23603_at	23603	CORO1C	coronin, actin binding protein, 1C	12	12q24.1	5.21	1.03	0.2	2.07	2.07	up	N/A	N/A
23612_at	23612	PHLDA3	pleckstrin homology-like domain, family A, member 3	1	1q31	4.89	0.85	0.17	1.88	1.88	up	N/A	N/A
23636_at	23636	NUP62	nucleoporin 62kDa	19	19q13.33	4.56	0.41	0.09	1.34	1.34	up	N/A	N/A
23643_at	23643	LY96	lymphocyte antigen 96	8	8q21.11	7.92	2.65	0.34	6.72	6.72	up	yes	5.62
23660_at	23660	ZKSCAN5	zinc finger with KRAB and SCAN domains 5	7	7q22	4.87	0.49	0.1	1.41	1.41	up	N/A	N/A
23670_at	23670	TMEM2	transmembrane protein 2	9	9q13-q21	5.77	1.36	0.24	2.48	2.48	up	N/A	N/A
23682_at	23682	RAB38	RAB38, member RAS oncogene family	11	11q14	5.85	1.32	0.23	2.7	2.7	up	N/A	N/A
23704_at	23704	KCNE4	potassium voltage-gated channel, Isk-related family, member 4	2	2q36.3	4.88	2.08	0.43	5.04	5.04	up	N/A	N/A
23741_at	23741	EID1	EP300 interacting inhibitor of differentiation 1	15	15q21.1-q21.2	4.2	0.36	0.08	1.28	1.28	up	N/A	N/A
24137_at	24137	KIF4A	kinesin family member 4A	X	Xq13.1	4.91	0.98	0.2	2.16	2.16	up	N/A	N/A
24149_at	24149	ZNF318	zinc finger protein 318	6	6pter-p12.1	4.19	0.59	0.14	1.52	1.52	up	N/A	N/A
25780_at	25780	RASGRP3	RAS guanyl releasing protein 3 (calcium and DAG-regulated)	2	2p25.1-p24.1	4.68	1.15	0.24	2.42	2.42	up	N/A	N/A
793_at	793	CALB1	calbindin 1, 28kDa	8	8q21.3-q22.1	-12.3	-7.89	0.64	0	-366.89	down	yes	-9.88
25820_at	25820	ARIH1	ariadne homolog, ubiquitin-conjugating enzyme E2 binding protein, 1 (Drosophila)	15	15q24	5.04	0.64	0.13	1.57	1.57	up	N/A	N/A
25829_at	25829	C22orf5	chromosome 22 open reading frame 5	22	22q12	4.58	0.66	0.14	1.59	1.59	up	N/A	N/A
25865_at	25865	PRKD2	protein kinase D2	19	19q13.3	5.68	0.89	0.16	1.88	1.88	up	N/A	N/A
25873_at	25873	RPL36	ribosomal protein L36	19	19p13.3	4.62	1.04	0.22	2.18	2.18	up	N/A	N/A
25894_at	25894	PLEKHG4	pleckstrin homology domain containing, family G (with RhoGef domain) member 4	16	16q22.1	6.09	0.73	0.12	1.69	1.69	up	N/A	N/A
25902_at	25902	MTHFD1L	methylenetetrahydrofolate dehydrogenase (NADP+ dependent) 1-like	6	6q25.1	4.42	0.82	0.18	1.75	1.75	up	N/A	N/A
25903_at	25903	OLFML2B	olfactomedin-like 2B	1	1q23.3	5.93	1.91	0.32	4.54	4.54	up	N/A	N/A
25913_at	25913	POT1	POT1 protection of telomeres 1 homolog (S. pombe)	7	7q31.33	4.8	0.77	0.16	1.72	1.72	up	N/A	N/A
25923_at	25923	DKFZP564J0863	DKFZP564J0863 protein	11	11q13.1	5.86	0.68	0.12	1.63	1.63	up	N/A	N/A
25960_at	25960	GPR124	G protein-coupled receptor 124	8	8p12	4.59	1.34	0.29	2.95	2.95	up	N/A	N/A
25962_at	25962	KIAA1429	KIAA1429	8	8q22.1	7.6	0.92	0.12	1.93	1.93	up	N/A	N/A
25963_at	25963	TMEM87A	transmembrane protein 87A	15	15q15.1	9.13	1.12	0.12	2.18	2.18	up	N/A	N/A
25966_at	25966	C21orf25	chromosome 21 open reading frame 25	21	21q22.3	4.55	1.07	0.24	2.23	2.23	up	N/A	N/A
26019_at	26019	UPF2	UPF2 regulator of nonsense transcripts homolog (yeast)	10	10p14-p13	4.66	0.71	0.15	1.68	1.68	up	N/A	N/A
26043_at	26043	UBXD7	UBX domain containing 7	3	3q29	4.57	0.61	0.13	1.57	1.57	up	N/A	N/A
26092_at	26092	TOR1AIP1	torsin A interacting protein 1	1	1q24.2	5.64	0.52	0.09	1.44	1.44	up	N/A	N/A
26098_at	26098	C10orf137	chromosome 10 open reading frame 137	10	10q26.13-q26.2	4.52	0.51	0.11	1.45	1.45	up	N/A	N/A
26136_at	26136	TES	testis derived transcript (3 LIM domains)	7	7q31.2	6.19	1.42	0.23	2.46	2.46	up	N/A	N/A
26152_at	26152	ZNF337	zinc finger protein 337	20	20p11.21	6.59	0.73	0.11	1.65	1.65	up	N/A	N/A
26156_at	26156	RSL1D1	ribosomal L1 domain containing 1	16	16p13.13	5.25	0.75	0.14	1.72	1.72	up	N/A	N/A
26157_at	26157	GIMAP2	GTPase, IMAP family member 2	7	7q36.1	4.86	1.92	0.4	4.29	4.29	up	N/A	N/A
26258_at	26258	PLDN	pallidin homolog (mouse)	15	15q21.1	5.02	0.72	0.14	1.69	1.69	up	N/A	N/A
26278_at	26278	SACS	spastic ataxia of Charlevoix-Saguenay (sacsin)	13	13q12	8.58	2.23	0.26	4.82	4.82	up	N/A	N/A
26353_at	26353	HSPB8	heat shock 22kDa protein 8	12	12q24.23	5.69	1.27	0.22	2.5	2.5	up	N/A	N/A
26502_at	26502	NARF	nuclear prelamin A recognition factor	17	17q25.3	8.27	1.31	0.16	2.48	2.48	up	N/A	N/A
26509_at	26509	FER1L3	fer-1-like 3, myoferlin (C. elegans)	10	10q24	7.3	1.91	0.26	3.64	3.64	up	N/A	N/A
26586_at	26586	CKAP2	cytoskeleton associated protein 2	13	13q14	4.45	0.94	0.21	1.95	1.95	up	N/A	N/A
26608_at	26608	TBL2	transducin (beta)-like 2	7	7q11.23	4.9	0.74	0.15	1.73	1.73	up	N/A	N/A
27010_at	27010	TPK1	thiamin pyrophosphokinase 1	7	7q34-q35	5.88	1.53	0.26	3.17	3.17	up	N/A	N/A
27042_at	27042	C1orf107	chromosome 1 open reading frame 107	1	1q32.2	7.58	0.8	0.11	1.75	1.75	up	N/A	N/A
27044_at	27044	SND1	staphylococcal nuclease and tudor domain containing 1	7	7q31.3	4.3	0.48	0.11	1.41	1.41	up	N/A	N/A
27071_at	27071	DAPP1	dual adaptor of phosphotyrosine and 3-phosphoinositides	4	4q25-q27	4.12	0.5	0.12	1.44	1.44	up	N/A	N/A
27074_at	27074	LAMP3	lysosomal-associated membrane protein 3	3	3q26.3-q27	5.72	1.78	0.31	3.59	3.59	up	N/A	N/A
27106_at	27106	ARRDC2	arrestin domain containing 2	19	19p13.11	6.41	1.78	0.28	3.68	3.68	up	N/A	N/A
27143_at	27143	KIAA1274	KIAA1274	10	10q22.1	5.53	1.46	0.26	3.05	3.05	up	N/A	N/A
27145_at	27145	FILIP1	filamin A interacting protein 1	6	6q14.1	4.7	1.32	0.28	2.9	2.9	up	N/A	N/A
27229_at	27229	76P	gamma tubulin ring complex protein (76p gene)	15	15q15	6.06	0.76	0.13	1.7	1.7	up	N/A	N/A
27250_at	27250	PDCD4	programmed cell death 4 (neoplastic transformation inhibitor)	10	10q24	9.99	0.99	0.1	2	2	up	N/A	N/A
27253_at	27253	PCDH17	protocadherin 17	13	13q21.1	6	2.2	0.37	5.82	5.82	up	N/A	N/A
27340_at	27340	UTP20	UTP20, small subunit (SSU) processome component, homolog (yeast)	12	12q23	4.72	0.56	0.12	1.48	1.48	up	N/A	N/A
27348_at	27348	TOR1B	torsin family 1, member B (torsin B)	9	9q34	5.8	0.84	0.14	1.8	1.8	up	N/A	N/A
28232_at	28232	SLCO3A1	solute carrier organic anion transporter family, member 3A1	15	15q26	5.48	1.44	0.26	2.68	2.68	up	N/A	N/A
768_at	768	CA9	carbonic anhydrase IX	9	9p13-p12	9.43	3.28	0.35	11.16	11.16	up	yes	4.91
29015_at	29015	SLC43A3	solute carrier family 43, member 3	11	11q11	4.66	0.6	0.13	1.53	1.53	up	N/A	N/A
29028_at	29028	ATAD2	ATPase family, AAA domain containing 2	8	8q24.13	4.48	0.84	0.19	1.95	1.95	up	N/A	N/A
29066_at	29066	ZC3H7A	zinc finger CCCH-type containing 7A	16	16p13-p12	5.62	0.81	0.14	1.77	1.77	up	N/A	N/A
29080_at	29080	CCDC59	coiled-coil domain containing 59	12	12q21.31	4.42	0.56	0.13	1.48	1.48	up	N/A	N/A
29082_at	29082	CHMP4A	chromatin modifying protein 4A	14	14q12	5.37	0.8	0.15	1.78	1.78	up	N/A	N/A
29102_at	29102	RNASEN	ribonuclease III, nuclear	5	5p13.3	5.04	0.59	0.12	1.52	1.52	up	N/A	N/A
29108_at	29108	PYCARD	PYD and CARD domain containing	16	16p12-p11.2	5.91	1.96	0.33	4.22	4.22	up	N/A	N/A
29109_at	29109	FHOD1	formin homology 2 domain containing 1	16	16q22	4.27	0.74	0.17	1.75	1.75	up	N/A	N/A
29121_at	29121	CLEC2D	C-type lectin domain family 2, member D	12	12p13	4.36	0.46	0.11	1.4	1.4	up	N/A	N/A
29127_at	29127	RACGAP1	Rac GTPase activating protein 1	12	12q13.13	5.56	1.19	0.21	2.45	2.45	up	N/A	N/A
29889_at	29889	GNL2	guanine nucleotide binding protein-like 2 (nucleolar)	1	1p34.3	5.29	0.78	0.15	1.73	1.73	up	N/A	N/A
29893_at	29893	PSMC3IP	PSMC3 interacting protein	17	17q12-q21	4.63	0.49	0.11	1.42	1.42	up	N/A	N/A
29896_at	29896	TRA2A	transformer-2 alpha	7	7p15.3	5.28	0.68	0.13	1.58	1.58	up	N/A	N/A
29902_at	29902	C12orf24	chromosome 12 open reading frame 24	12	12q24.11	6.33	1.42	0.22	2.77	2.77	up	N/A	N/A
29904_at	29904	EEF2K	eukaryotic elongation factor-2 kinase	16	16p12.1	9.85	1.05	0.11	2.07	2.07	up	N/A	N/A
29909_at	29909	GPR171	G protein-coupled receptor 171	3	3q25.1	4.61	1.43	0.31	2.97	2.97	up	N/A	N/A
229_at	229	ALDOB	aldolase B, fructose-bisphosphate	9	9q21.3-q22.2	-10.41	-6.2	0.6	0.03	-29.73	down	yes	-28.98
29957_at	29957	SLC25A24	solute carrier family 25 (mitochondrial carrier; phosphate carrier), member 24	1	1p13.3	4.95	0.65	0.13	1.57	1.57	up	N/A	N/A
29969_at	29969	MDFIC	MyoD family inhibitor domain containing	7	7q31.1-q31.2	8.7	1.25	0.14	2.37	2.37	up	N/A	N/A
30001_at	30001	ERO1L	ERO1-like (S. cerevisiae)	14	14q22.1	10.25	1.94	0.19	3.96	3.96	up	N/A	N/A
30817_at	30817	EMR2	egf-like module containing, mucin-like, hormone receptor-like 2	19	19p13.1	4.58	0.56	0.12	1.5	1.5	up	N/A	N/A
54769_at	54769	DIRAS2	DIRAS family, GTP-binding RAS-like 2	9	9q22.2	11.59	4.39	0.38	25.3	25.3	up	yes	26.28
50485_at	50485	SMARCAL1	SWI/SNF related, matrix associated, actin dependent regulator of chromatin, subfamily a-like 1	2	2q34-q35	4.33	0.62	0.14	1.55	1.55	up	N/A	N/A
50807_at	50807	DDEF1	development and differentiation enhancing factor 1	8	8q24.1-q24.2	7.41	1.27	0.17	2.52	2.52	up	N/A	N/A
54886_at	54886	RP11-35N6.1	plasticity related gene 3	9	9q31.1	-28.98	-5.29	0.18	0.02	-40.67	down	yes	-4.53
50861_at	50861	STMN3	stathmin-like 3	20	20q13.3	4.27	0.51	0.12	1.44	1.44	up	N/A	N/A
50937_at	50937	CDON	Cdon homolog (mouse)	11	11q23-q24	6.17	0.84	0.14	1.83	1.83	up	N/A	N/A
51008_at	51008	ASCC1	activating signal cointegrator 1 complex subunit 1	10	10pter-q25.3	4.6	0.61	0.13	1.54	1.54	up	N/A	N/A
51018_at	51018	RRP15	ribosomal RNA processing 15 homolog (S. cerevisiae)	1	1q41	6.66	0.93	0.14	1.88	1.88	up	N/A	N/A
51026_at	51026	GOLT1B	golgi transport 1 homolog B (S. cerevisiae)	12	12p12.1	4.19	0.59	0.14	1.53	1.53	up	N/A	N/A
51029_at	51029	C1orf121	chromosome 1 open reading frame 121	1	1q44	4.31	0.42	0.1	1.34	1.34	up	N/A	N/A
51054_at	51054	PLEKHA9	pleckstrin homology domain containing, family A (phosphoinositide binding specific) member 9	12	12q	5.87	0.91	0.15	1.87	1.87	up	N/A	N/A
51063_at	51063	FAM26B	family with sequence similarity 26, member B	10	10pter-q26.12	5.09	0.93	0.18	1.97	1.97	up	N/A	N/A
51068_at	51068	NMD3	NMD3 homolog (S. cerevisiae)	3	3q26.1	4.72	0.71	0.15	1.66	1.66	up	N/A	N/A
51100_at	51100	SH3GLB1	SH3-domain GRB2-like endophilin B1	1	1p22	5.56	0.85	0.15	1.8	1.8	up	N/A	N/A
51122_at	51122	COMMD2	COMM domain containing 2	3	3q25.1	4.3	0.79	0.18	1.77	1.77	up	N/A	N/A
210_at	210	ALAD	aminolevulinate, delta-, dehydratase	9	9q33.1	-10.45	-1.64	0.16	0.31	-3.2	down	yes	-6.23
51131_at	51131	PHF11	PHD finger protein 11	13	13q14.3	4.67	0.59	0.13	1.52	1.52	up	N/A	N/A
51134_at	51134	CCDC41	coiled-coil domain containing 41	12	12q22	4.9	0.73	0.15	1.67	1.67	up	N/A	N/A
51141_at	51141	INSIG2	insulin induced gene 2	2	2q14.1	6.04	1.55	0.26	3.15	3.15	up	N/A	N/A
51154_at	51154	MRTO4	mRNA turnover 4 homolog (S. cerevisiae)	1	1p36.13	4.83	0.8	0.17	1.77	1.77	up	N/A	N/A
51164_at	51164	DCTN4	dynactin 4 (p62)	5	5q31-q32	5.16	0.71	0.14	1.68	1.68	up	N/A	N/A
51177_at	51177	PLEKHO1	pleckstrin homology domain containing, family O member 1	1	1q21.2	5.33	1.13	0.21	2.38	2.38	up	N/A	N/A
51187_at	51187	C15orf15	chromosome 15 open reading frame 15	15	15q21	5.78	0.87	0.15	1.89	1.89	up	N/A	N/A
51192_at	51192	CKLF	chemokine-like factor	16	16q21	6.37	1.24	0.19	2.37	2.37	up	N/A	N/A
51194_at	51194	IPO11	importin 11	5	5q12.1	6.85	1.01	0.15	2.07	2.07	up	N/A	N/A
51203_at	51203	NUSAP1	nucleolar and spindle associated protein 1	15	15q15.1	8.44	1.64	0.19	3.2	3.2	up	N/A	N/A
51278_at	51278	IER5	immediate early response 5	1	1q25.3	4.8	1.31	0.27	2.47	2.47	up	N/A	N/A
51283_at	51283	BFAR	bifunctional apoptosis regulator	16	16p13.12	5.8	0.8	0.14	1.78	1.78	up	N/A	N/A
5069_at	5069	PAPPA	pregnancy-associated plasma protein A, pappalysin 1	9	9q33.2	-10.63	-2.48	0.23	0.16	-6.11	down	yes	-2.48
51285_at	51285	RASL12	RAS-like, family 12	15	15q11.2-q22.33	4.28	1.08	0.25	2.37	2.37	up	N/A	N/A
51290_at	51290	ERGIC2	ERGIC and golgi 2	12	12p11.22	4.13	0.5	0.12	1.44	1.44	up	N/A	N/A
51296_at	51296	SLC15A3	solute carrier family 15, member 3	11	11q12.2	6.8	1.43	0.21	2.85	2.85	up	N/A	N/A
51311_at	51311	TLR8	toll-like receptor 8	X	Xp22	6.64	0.86	0.13	1.86	1.86	up	N/A	N/A
51313_at	51313	C4orf18	chromosome 4 open reading frame 18	4	4q32.1	6.49	1.14	0.18	2.29	2.29	up	N/A	N/A
51314_at	51314	TXNDC3	thioredoxin domain containing 3 (spermatozoa)	7	7p14.1	4.13	0.35	0.08	1.28	1.28	up	N/A	N/A
51316_at	51316	PLAC8	placenta-specific 8	4	4q21.22	5.19	1.68	0.32	3.75	3.75	up	N/A	N/A
51317_at	51317	PHF21A	PHD finger protein 21A	11	11p11.2	6.66	0.72	0.11	1.65	1.65	up	N/A	N/A
51322_at	51322	WAC	WW domain containing adaptor with coiled-coil	10	-	4.15	0.46	0.11	1.39	1.39	up	N/A	N/A
51338_at	51338	MS4A4A	membrane-spanning 4-domains, subfamily A, member 4	11	11q12	6.72	1.88	0.28	4.02	4.02	up	N/A	N/A
169611_at	169611	OLFML2A	olfactomedin-like 2A	9	9q33.3	5.67	2.2	0.39	5.82	5.82	up	yes	3.55
51379_at	51379	CRLF3	cytokine receptor-like factor 3	17	17q11.2	6.21	1.24	0.2	2.42	2.42	up	N/A	N/A
51426_at	51426	POLK	polymerase (DNA directed) kappa	5	5q13	4.12	0.53	0.13	1.45	1.45	up	N/A	N/A
51428_at	51428	DDX41	DEAD (Asp-Glu-Ala-Asp) box polypeptide 41	5	5q35.3	6.36	1.02	0.16	2.1	2.1	up	N/A	N/A
51466_at	51466	EVL	Enah/Vasp-like	14	14q32.2	8.06	1.11	0.14	2.19	2.19	up	N/A	N/A
51496_at	51496	CTDSPL2	CTD (carboxy-terminal domain, RNA polymerase II, polypeptide A) small phosphatase like 2	15	15q15.3	4.72	0.67	0.14	1.55	1.55	up	N/A	N/A
51514_at	51514	DTL	denticleless homolog (Drosophila)	1	1q32.1-q32.2	7.7	1.36	0.18	2.7	2.7	up	N/A	N/A
51520_at	51520	LARS	leucyl-tRNA synthetase	5	5q32	4.64	0.62	0.13	1.58	1.58	up	N/A	N/A
51537_at	51537	MTP18	mitochondrial protein 18 kDa	22	22q	5.93	1.32	0.22	2.69	2.69	up	N/A	N/A
51569_at	51569	UFM1	ubiquitin-fold modifier 1	13	13q13.3	4.63	0.38	0.08	1.31	1.31	up	N/A	N/A
51571_at	51571	FAM49B	family with sequence similarity 49, member B	8	8q24.21	4.32	0.51	0.12	1.43	1.43	up	N/A	N/A
51575_at	51575	ESF1	ESF1, nucleolar pre-rRNA processing protein, homolog (S. cerevisiae)	20	20p12.1	5.5	0.65	0.12	1.57	1.57	up	N/A	N/A
51631_at	51631	LUC7L2	LUC7-like 2 (S. cerevisiae)	7	7q34	4.61	0.44	0.1	1.36	1.36	up	N/A	N/A
51659_at	51659	GINS2	GINS complex subunit 2 (Psf2 homolog)	16	16q24.1	6.82	1.52	0.22	3.11	3.11	up	N/A	N/A
51669_at	51669	TMEM66	transmembrane protein 66	8	8p12	7.34	0.71	0.1	1.62	1.62	up	N/A	N/A
51696_at	51696	HECA	headcase homolog (Drosophila)	6	6q23-q24	6.09	1.16	0.19	2.32	2.32	up	N/A	N/A
51720_at	51720	UIMC1	ubiquitin interaction motif containing 1	5	5q35.2	6.99	0.84	0.12	1.8	1.8	up	N/A	N/A
51735_at	51735	RAPGEF6	Rap guanine nucleotide exchange factor (GEF) 6	5	5q31.1	7.33	1.4	0.19	2.77	2.77	up	N/A	N/A
51751_at	51751	HIGD1B	HIG1 domain family, member 1B	17	17q21.31	4.51	1.28	0.28	2.78	2.78	up	N/A	N/A
51776_at	51776	ZAK	sterile alpha motif and leucine zipper containing kinase AZK	2	2q24.2	7.81	1.29	0.16	2.52	2.52	up	N/A	N/A
53346_at	53346	TM6SF1	transmembrane 6 superfamily member 1	15	15q24-q26	10	2.4	0.24	5.37	5.37	up	N/A	N/A
53827_at	53827	FXYD5	FXYD domain containing ion transport regulator 5	19	19q12-q13.1	4.89	1.15	0.24	2.33	2.33	up	N/A	N/A
53829_at	53829	P2RY13	purinergic receptor P2Y, G-protein coupled, 13	3	3q24	4.99	1.29	0.26	2.62	2.62	up	N/A	N/A
53904_at	53904	MYO3A	myosin IIIA	10	10p11.1	4.37	0.33	0.08	1.26	1.26	up	N/A	N/A
53917_at	53917	RAB24	RAB24, member RAS oncogene family	5	5q35.3	5.75	1.02	0.18	2.13	2.13	up	N/A	N/A
53918_at	53918	PELO	pelota homolog (Drosophila)	5	5q11.2	5.65	0.88	0.16	1.89	1.89	up	N/A	N/A
54209_at	54209	TREM2	triggering receptor expressed on myeloid cells 2	6	6p21.1	6.56	1.42	0.22	2.95	2.95	up	N/A	N/A
54331_at	54331	GNG2	guanine nucleotide binding protein (G protein), gamma 2	14	14q21	5.26	0.46	0.09	1.39	1.39	up	N/A	N/A
54431_at	54431	DNAJC10	DnaJ (Hsp40) homolog, subfamily C, member 10	2	2q32.1	5.28	0.57	0.11	1.48	1.48	up	N/A	N/A
54437_at	54437	SEMA5B	sema domain, seven thrombospondin repeats (type 1 and type 1-like), transmembrane domain (TM) and short cytoplasmic domain, (semaphorin) 5B	3	3q21.1	9.18	2.77	0.3	7.85	7.85	up	N/A	N/A
54438_at	54438	GFOD1	glucose-fructose oxidoreductase domain containing 1	6	6pter-p22.1	4.85	1.36	0.28	2.87	2.87	up	N/A	N/A
54440_at	54440	CXorf9	chromosome X open reading frame 9	X	Xq26	5.2	0.96	0.18	2.02	2.02	up	N/A	N/A
54443_at	54443	ANLN	anillin, actin binding protein	7	7p15-p14	6.03	1.21	0.2	2.54	2.54	up	N/A	N/A
54468_at	54468	FLJ20323	hypothetical protein FLJ20323	7	7p22-p21	5.89	0.82	0.14	1.79	1.79	up	N/A	N/A
54480_at	54480	CSGlcA-T	chondroitin sulfate glucuronyltransferase	7	7q36.1	4.4	0.54	0.12	1.45	1.45	up	N/A	N/A
54495_at	54495	TXNDC10	thioredoxin domain containing 10	18	18q22	8.05	1.13	0.14	2.25	2.25	up	N/A	N/A
54497_at	54497	HEATR5B	HEAT repeat containing 5B	2	2p22.2	4.58	0.7	0.15	1.66	1.66	up	N/A	N/A
54517_at	54517	PUS7	pseudouridylate synthase 7 homolog (S. cerevisiae)	7	7q22.2	7.8	1.26	0.16	2.43	2.43	up	N/A	N/A
54518_at	54518	APBB1IP	amyloid beta (A4) precursor protein-binding, family B, member 1 interacting protein	10	10p12.1	5.34	0.94	0.18	2.02	2.02	up	N/A	N/A
54521_at	54521	WDR44	WD repeat domain 44	X	Xq24	4.37	0.68	0.16	1.68	1.68	up	N/A	N/A
54536_at	54536	EXOC6	exocyst complex component 6	10	10q23.33	4.15	0.48	0.12	1.42	1.42	up	N/A	N/A
445_at	445	ASS1	argininosuccinate synthetase 1	9	9q34.1	-8.26	-3.29	0.4	0.11	-8.77	down	yes	-3.61
54556_at	54556	ING3	inhibitor of growth family, member 3	7	7q31	7.24	0.77	0.11	1.72	1.72	up	N/A	N/A
54583_at	54583	EGLN1	egl nine homolog 1 (C. elegans)	1	1q42.1	4.48	0.45	0.1	1.37	1.37	up	N/A	N/A
54621_at	54621	FLJ20674	hypothetical protein FLJ20674	12	12q24.23	4.16	0.43	0.1	1.36	1.36	up	N/A	N/A
54625_at	54625	PARP14	poly (ADP-ribose) polymerase family, member 14	3	3q21.1	5.11	1.1	0.21	2.33	2.33	up	N/A	N/A
54700_at	54700	RRN3	RRN3 RNA polymerase I transcription factor homolog (S. cerevisiae)	16	16p12	5.7	0.85	0.15	1.77	1.77	up	N/A	N/A
10659_at	10659	CUGBP2	CUG triplet repeat, RNA binding protein 2	10	10p13	6.94	1	0.14	2.06	2.06	up	yes	2.86
54778_at	54778	RNF111	ring finger protein 111	15	15q21	5.99	0.5	0.08	1.41	1.41	up	N/A	N/A
54801_at	54801	FAM29A	family with sequence similarity 29, member A	9	9p22.1	4.68	0.72	0.15	1.71	1.71	up	N/A	N/A
54809_at	54809	SAMD9	sterile alpha motif domain containing 9	7	7q21.2	4.22	0.79	0.19	1.79	1.79	up	N/A	N/A
54832_at	54832	VPS13C	vacuolar protein sorting 13 homolog C (S. cerevisiae)	15	15q22.2	4.14	0.55	0.13	1.49	1.49	up	N/A	N/A
54863_at	54863	C9orf167	chromosome 9 open reading frame 167	9	9q34.3	4.76	0.52	0.11	1.45	1.45	up	N/A	N/A
54875_at	54875	C9orf39	chromosome 9 open reading frame 39	9	9p22.2	4.72	0.83	0.18	1.85	1.85	up	N/A	N/A
54881_at	54881	TEX10	testis expressed 10	9	9q31.1	4.32	0.57	0.13	1.5	1.5	up	N/A	N/A
54882_at	54882	ANKHD1	ankyrin repeat and KH domain containing 1	5	5q31.3	4.37	0.49	0.11	1.43	1.43	up	N/A	N/A
54888_at	54888	NSUN2	NOL1/NOP2/Sun domain family, member 2	5	5p15.31	4.23	0.62	0.15	1.57	1.57	up	N/A	N/A
54892_at	54892	NCAPG2	non-SMC condensin II complex, subunit G2	7	7q36.3	5.56	1.01	0.18	2.08	2.08	up	N/A	N/A
54906_at	54906	C10orf18	chromosome 10 open reading frame 18	10	10p15.1	6.17	0.68	0.11	1.6	1.6	up	N/A	N/A
54908_at	54908	CCDC99	coiled-coil domain containing 99	5	5q35.1	7.77	1.01	0.13	2.04	2.04	up	N/A	N/A
54941_at	54941	RNF125	ring finger protein 125	18	18q12.1	6.26	1.22	0.19	2.44	2.44	up	N/A	N/A
54969_at	54969	C4orf27	chromosome 4 open reading frame 27	4	4q33	5.21	0.62	0.12	1.56	1.56	up	N/A	N/A
54974_at	54974	THG1L	tRNA-histidine guanylyltransferase 1-like (S. cerevisiae)	5	5q33.3	5.42	1.23	0.23	2.55	2.55	up	N/A	N/A
54976_at	54976	C20orf27	chromosome 20 open reading frame 27	20	20p13	4.75	0.34	0.07	1.28	1.28	up	N/A	N/A
55013_at	55013	CCDC109B	coiled-coil domain containing 109B	4	4q25	6.12	1.85	0.3	4.16	4.16	up	N/A	N/A
55033_at	55033	FKBP14	FK506 binding protein 14, 22 kDa	7	7p15.1	5.14	0.87	0.17	1.84	1.84	up	N/A	N/A
55069_at	55069	C7orf42	chromosome 7 open reading frame 42	7	7q11.21	8.77	0.92	0.11	1.91	1.91	up	N/A	N/A
55074_at	55074	OXR1	oxidation resistance 1	8	8q23	5.06	1.03	0.2	2.12	2.12	up	N/A	N/A
2625_at	2625	GATA3	GATA binding protein 3	10	10p15	-11.36	-2.95	0.26	0.13	-7.58	down	yes	-2.39
55106_at	55106	SLFN12	schlafen family member 12	17	17q12	5.91	1.32	0.22	2.67	2.67	up	N/A	N/A
55107_at	55107	TMEM16A	transmembrane protein 16A	11	11q13.3	4.86	0.72	0.15	1.71	1.71	up	N/A	N/A
55112_at	55112	WDR60	WD repeat domain 60	7	7q36.3	7.37	0.84	0.11	1.8	1.8	up	N/A	N/A
55119_at	55119	PRPF38B	PRP38 pre-mRNA processing factor 38 (yeast) domain containing B	1	1p13.3	5.54	0.68	0.12	1.61	1.61	up	N/A	N/A
55120_at	55120	FANCL	Fanconi anemia, complementation group L	2	2p16.1	7.51	1.19	0.16	2.26	2.26	up	N/A	N/A
55125_at	55125	CEP192	centrosomal protein 192kDa	18	18p11.21	4.44	0.76	0.17	1.66	1.66	up	N/A	N/A
55127_at	55127	HEATR1	HEAT repeat containing 1	1	1q43	8.55	0.64	0.07	1.56	1.56	up	N/A	N/A
55148_at	55148	C14orf130	chromosome 14 open reading frame 130	14	14q32.12	5.37	0.84	0.16	1.85	1.85	up	N/A	N/A
5214_at	5214	PFKP	phosphofructokinase, platelet	10	10p15.3-p15.2	10.55	2.75	0.26	6.26	6.26	up	yes	9.11
55166_at	55166	CENPQ	centromere protein Q	6	6p12.3	6.74	0.71	0.11	1.65	1.65	up	N/A	N/A
55181_at	55181	C17orf71	chromosome 17 open reading frame 71	17	17q22	9.79	0.86	0.09	1.81	1.81	up	N/A	N/A
55183_at	55183	RIF1	RAP1 interacting factor homolog (yeast)	2	2q23.3	4.92	0.67	0.14	1.61	1.61	up	N/A	N/A
55196_at	55196	C12orf35	chromosome 12 open reading frame 35	12	12p11.21	5.75	1.11	0.19	2.21	2.21	up	N/A	N/A
55212_at	55212	BBS7	Bardet-Biedl syndrome 7	4	4q27	4.91	0.73	0.15	1.68	1.68	up	N/A	N/A
55215_at	55215	KIAA1794	KIAA1794	15	15q25-q26	8.8	1.18	0.13	2.32	2.32	up	N/A	N/A
55216_at	55216	C11orf57	chromosome 11 open reading frame 57	11	11q23.1	5.72	0.7	0.12	1.66	1.66	up	N/A	N/A
55226_at	55226	NAT10	N-acetyltransferase 10	11	11p13	4.52	0.61	0.14	1.56	1.56	up	N/A	N/A
55249_at	55249	YY1AP1	YY1 associated protein 1	1	1q22	4.82	0.69	0.14	1.61	1.61	up	N/A	N/A
55250_at	55250	STATIP1	signal transducer and activator of transcription 3 interacting protein 1	18	18q12.2	5	0.77	0.15	1.75	1.75	up	N/A	N/A
55255_at	55255	WDR41	WD repeat domain 41	5	5q14.1	4.46	0.88	0.2	1.95	1.95	up	N/A	N/A
55276_at	55276	PGM2	phosphoglucomutase 2	4	4p14	4.68	0.53	0.11	1.44	1.44	up	N/A	N/A
55281_at	55281	TMEM140	transmembrane protein 140	7	7q33	7.66	1.5	0.2	2.92	2.92	up	N/A	N/A
55294_at	55294	FBXW7	F-box and WD repeat domain containing 7	4	4q31.3	5.5	0.67	0.12	1.61	1.61	up	N/A	N/A
55299_at	55299	BXDC2	brix domain containing 2	5	5p13.2	4.2	0.6	0.14	1.54	1.54	up	N/A	N/A
55303_at	55303	GIMAP4	GTPase, IMAP family member 4	7	7q36.1	4.87	1.41	0.29	2.97	2.97	up	N/A	N/A
55314_at	55314	TMEM144	transmembrane protein 144	4	4q32.1	6.7	0.82	0.12	1.81	1.81	up	N/A	N/A
55319_at	55319	FLJ11184	hypothetical protein FLJ11184	4	4q32.3	4.87	1.09	0.22	2.21	2.21	up	N/A	N/A
55320_at	55320	C14orf106	chromosome 14 open reading frame 106	14	14q21.3	6.23	1.23	0.2	2.48	2.48	up	N/A	N/A
55330_at	55330	CNO	cappuccino homolog (mouse)	4	4p16.1	4.23	0.53	0.13	1.47	1.47	up	N/A	N/A
55346_at	55346	TCP11L1	t-complex 11 (mouse)-like 1	11	11p13	4.5	0.75	0.17	1.71	1.71	up	N/A	N/A
55355_at	55355	DKFZp762E1312	hypothetical protein DKFZp762E1312	2	2q37.1	4.25	0.37	0.09	1.3	1.3	up	N/A	N/A
55388_at	55388	MCM10	MCM10 minichromosome maintenance deficient 10 (S. cerevisiae)	10	10p13	6.75	0.43	0.06	1.35	1.35	up	N/A	N/A
55421_at	55421	C17orf85	chromosome 17 open reading frame 85	17	17p13.2	4.65	0.53	0.12	1.46	1.46	up	N/A	N/A
55536_at	55536	CDCA7L	cell division cycle associated 7-like	7	7p15.3	7.23	2.44	0.34	6.43	6.43	up	N/A	N/A
55571_at	55571	C2orf29	chromosome 2 open reading frame 29	2	2q11.2	4.18	0.59	0.14	1.54	1.54	up	N/A	N/A
55577_at	55577	NAGK	N-acetylglucosamine kinase	2	2p13.3	6.28	0.74	0.12	1.68	1.68	up	N/A	N/A
55589_at	55589	BMP2K	BMP2 inducible kinase	4	4q21.21	7.46	1.2	0.16	2.3	2.3	up	N/A	N/A
55591_at	55591	VEZT	vezatin, adherens junctions transmembrane protein	12	12q22	5.63	0.63	0.11	1.55	1.55	up	N/A	N/A
55596_at	55596	ZCCHC8	zinc finger, CCHC domain containing 8	12	12q24.31	5.05	0.72	0.14	1.68	1.68	up	N/A	N/A
55601_at	55601	FLJ20035	hypothetical protein FLJ20035	4	4q32.3	8.17	1.02	0.12	2.05	2.05	up	N/A	N/A
55609_at	55609	SUHW3	suppressor of hairy wing homolog 3 (Drosophila)	X	Xq25	5.09	0.59	0.12	1.53	1.53	up	N/A	N/A
55619_at	55619	DOCK10	dedicator of cytokinesis 10	2	2q36.2	10.21	1.25	0.12	2.4	2.4	up	N/A	N/A
55621_at	55621	TRMT1	TRM1 tRNA methyltransferase 1 homolog (S. cerevisiae)	19	19p13.13	5.85	0.79	0.13	1.73	1.73	up	N/A	N/A
55623_at	55623	THUMPD1	THUMP domain containing 1	16	16p12.2	4.97	0.46	0.09	1.37	1.37	up	N/A	N/A
55646_at	55646	LYAR	hypothetical protein FLJ20425	4	4p16.2	8.12	1.05	0.13	2.06	2.06	up	N/A	N/A
55656_at	55656	INTS8	integrator complex subunit 8	8	8q22.1	7.8	0.94	0.12	1.92	1.92	up	N/A	N/A
55667_at	55667	DENND4C	DENN/MADD domain containing 4C	9	9p22.1	5.48	0.83	0.15	1.82	1.82	up	N/A	N/A
54541_at	54541	DDIT4	DNA-damage-inducible transcript 4	10	10pter-q26.12	5.89	2.06	0.35	4.48	4.48	up	yes	5.45
55696_at	55696	RBM22	RNA binding motif protein 22	5	5q33.1	6.9	0.66	0.1	1.59	1.59	up	N/A	N/A
55704_at	55704	KIAA1212	KIAA1212	2	2p16.1	4.91	1.15	0.24	2.35	2.35	up	N/A	N/A
55711_at	55711	MLSTD1	male sterility domain containing 1	12	12p11.22	7.17	1.69	0.24	3.38	3.38	up	N/A	N/A
55719_at	55719	C10orf6	chromosome 10 open reading frame 6	10	10q24.31	6	0.92	0.15	1.95	1.95	up	N/A	N/A
55720_at	55720	TSR1	TSR1, 20S rRNA accumulation, homolog (S. cerevisiae)	17	17p13.3	4.34	0.55	0.13	1.5	1.5	up	N/A	N/A
55726_at	55726	C12orf11	chromosome 12 open reading frame 11	12	12p11.23	5.46	0.72	0.13	1.65	1.65	up	N/A	N/A
55762_at	55762	ZNF701	zinc finger protein 701	19	19q13.41	4.14	0.52	0.13	1.45	1.45	up	N/A	N/A
55763_at	55763	EXOC1	exocyst complex component 1	4	4q12	5.23	0.59	0.11	1.5	1.5	up	N/A	N/A
55769_at	55769	ZNF83	zinc finger protein 83	19	19q13.3	4.42	0.69	0.16	1.63	1.63	up	N/A	N/A
55770_at	55770	EXOC2	exocyst complex component 2	6	6p25.3	4.72	0.43	0.09	1.35	1.35	up	N/A	N/A
55781_at	55781	RIOK2	RIO kinase 2 (yeast)	5	5q15	5.95	0.87	0.15	1.85	1.85	up	N/A	N/A
55803_at	55803	CENTA2	centaurin, alpha 2	17	17q11.2	5.77	0.91	0.16	1.93	1.93	up	N/A	N/A
55810_at	55810	FOXJ2	forkhead box J2	12	12p13.31	4.75	0.59	0.12	1.5	1.5	up	N/A	N/A
55813_at	55813	UTP6	UTP6, small subunit (SSU) processome component, homolog (yeast)	17	17q11.2	4.93	0.8	0.16	1.76	1.76	up	N/A	N/A
55818_at	55818	JMJD1A	jumonji domain containing 1A	2	2p11.2	7.92	1.41	0.18	2.61	2.61	up	N/A	N/A
55819_at	55819	RNF130	ring finger protein 130	5	5q35.3	4.31	0.53	0.12	1.45	1.45	up	N/A	N/A
55824_at	55824	PAG1	phosphoprotein associated with glycosphingolipid microdomains 1	8	8q21.13	17.06	2.45	0.14	5.4	5.4	up	N/A	N/A
55841_at	55841	WWC3	WWC family member 3	X	Xp22.32	7.97	1.02	0.13	2.05	2.05	up	N/A	N/A
55843_at	55843	ARHGAP15	Rho GTPase activating protein 15	2	2q22.2	6.91	1.81	0.26	3.88	3.88	up	N/A	N/A
55872_at	55872	PBK	PDZ binding kinase	8	8p21.2	5.68	1.77	0.31	4.36	4.36	up	N/A	N/A
240_at	240	ALOX5	arachidonate 5-lipoxygenase	10	10q11.2	4.65	1.21	0.26	2.7	2.7	up	yes	6.2
55904_at	55904	MLL5	myeloid/lymphoid or mixed-lineage leukemia 5 (trithorax homolog, Drosophila)	7	7q22.1	7.41	0.77	0.1	1.71	1.71	up	N/A	N/A
55920_at	55920	RCC2	regulator of chromosome condensation 2	1	1p36.13	7.91	0.84	0.11	1.8	1.8	up	N/A	N/A
55973_at	55973	BCAP29	B-cell receptor-associated protein 29	7	7q22-q31	6.73	0.64	0.09	1.57	1.57	up	N/A	N/A
56005_at	56005	C19orf10	chromosome 19 open reading frame 10	19	19p13.3	4.78	0.7	0.15	1.67	1.67	up	N/A	N/A
56122_at	56122	PCDHB14	protocadherin beta 14	5	5q31	7.53	2.13	0.28	4.98	4.98	up	N/A	N/A
56126_at	56126	PCDHB10	protocadherin beta 10	5	5q31	6.92	2.6	0.38	7.73	7.73	up	N/A	N/A
56204_at	56204	KIAA1370	KIAA1370	15	15q21.2	5.23	0.84	0.16	1.76	1.76	up	N/A	N/A
56253_at	56253	CRTAM	cytotoxic and regulatory T cell molecule	11	11q22-q23	5	1.68	0.34	4.05	4.05	up	N/A	N/A
56477_at	56477	CCL28	chemokine (C-C motif) ligand 28	5	5p12	5.03	1.64	0.33	3.75	3.75	up	N/A	N/A
56672_at	56672	C11orf17	chromosome 11 open reading frame 17	11	11p15.3	4.63	0.64	0.14	1.56	1.56	up	N/A	N/A
55753_at	55753	OGDHL	oxoglutarate dehydrogenase-like	10	10q11.23	-6.49	-2.53	0.39	0.26	-3.85	down	yes	-3.02
55165_at	55165	CEP55	centrosomal protein 55kDa	10	10q23.33	6.39	1.54	0.24	3.27	3.27	up	yes	3.17
56907_at	56907	SPIRE1	spire homolog 1 (Drosophila)	18	18p11.21	9.21	1.36	0.15	2.63	2.63	up	N/A	N/A
56911_at	56911	C21orf7	chromosome 21 open reading frame 7	21	21q22.3	6.47	1.37	0.21	2.82	2.82	up	N/A	N/A
56915_at	56915	EXOSC5	exosome component 5	19	19q13.1	7.03	1.13	0.16	2.27	2.27	up	N/A	N/A
56916_at	56916	SMARCAD1	SWI/SNF-related, matrix-associated actin-dependent regulator of chromatin, subfamily a, containing DEAD/H box 1	4	4q22-q23	4.2	0.46	0.11	1.38	1.38	up	N/A	N/A
56919_at	56919	DHX33	DEAH (Asp-Glu-Ala-His) box polypeptide 33	17	17p13.2	4.58	0.58	0.13	1.51	1.51	up	N/A	N/A
56925_at	56925	LXN	latexin	3	3q25.32	5.21	1.18	0.23	2.32	2.32	up	N/A	N/A
56929_at	56929	FEM1C	fem-1 homolog c (C. elegans)	5	5q22	4.95	1.12	0.23	2.27	2.27	up	N/A	N/A
56937_at	56937	TMEPAI	transmembrane, prostate androgen induced RNA	20	20q13.31-q13.33	5.04	1.46	0.29	3.2	3.2	up	N/A	N/A
56950_at	56950	SMYD2	SET and MYND domain containing 2	1	1q41	8.8	1.4	0.16	2.71	2.71	up	N/A	N/A
56951_at	56951	C5orf15	chromosome 5 open reading frame 15	5	5q31.1	4.6	0.58	0.13	1.52	1.52	up	N/A	N/A
56986_at	56986	DTWD1	DTW domain containing 1	15	15q21.2	6.5	0.95	0.15	1.93	1.93	up	N/A	N/A
57007_at	57007	CXCR7	chemokine (C-X-C motif) receptor 7	2	2q37.3	6.8	2.45	0.36	5.89	5.89	up	N/A	N/A
57102_at	57102	C12orf4	chromosome 12 open reading frame 4	12	12p13.3	5.58	0.83	0.15	1.8	1.8	up	N/A	N/A
57109_at	57109	REXO4	REX4, RNA exonuclease 4 homolog (S. cerevisiae)	9	9q34.2	5.12	0.71	0.14	1.65	1.65	up	N/A	N/A
57118_at	57118	CAMK1D	calcium/calmodulin-dependent protein kinase ID	10	10p13	4.54	0.37	0.08	1.3	1.3	up	N/A	N/A
57121_at	57121	GPR92	G protein-coupled receptor 92	12	12p13.31	6.19	0.78	0.13	1.76	1.76	up	N/A	N/A
57122_at	57122	NUP107	nucleoporin 107kDa	12	12q15	5.3	0.62	0.12	1.55	1.55	up	N/A	N/A
5507_at	5507	PPP1R3C	protein phosphatase 1, regulatory (inhibitor) subunit 3C	10	10q23-q24	10.06	2.79	0.28	7.01	7.01	up	yes	3.89
57157_at	57157	PHTF2	putative homeodomain transcription factor 2	7	7q11.23-q21	5.73	0.47	0.08	1.4	1.4	up	N/A	N/A
57169_at	57169	ZNFX1	zinc finger, NFX1-type containing 1	20	20q13.13	4.65	0.7	0.15	1.66	1.66	up	N/A	N/A
57211_at	57211	GPR126	G protein-coupled receptor 126	6	6q24.1	6.13	1.35	0.22	2.65	2.65	up	N/A	N/A
57222_at	57222	ERGIC1	endoplasmic reticulum-golgi intermediate compartment (ERGIC) 1	5	5q35.1-q35.2	4.6	0.61	0.13	1.56	1.56	up	N/A	N/A
57381_at	57381	RHOJ	ras homolog gene family, member J	14	14q23.2	4.31	0.85	0.2	1.93	1.93	up	N/A	N/A
57396_at	57396	CLK4	CDC-like kinase 4	5	5q35	6.41	1.35	0.21	2.68	2.68	up	N/A	N/A
57488_at	57488	FAM62B	family with sequence similarity 62 (C2 domain containing) member B	7	7q36.3	6.45	0.87	0.14	1.86	1.86	up	N/A	N/A
57494_at	57494	FAM80B	family with sequence similarity 80, member B	12	12p13.31	4.52	0.9	0.2	1.94	1.94	up	N/A	N/A
57508_at	57508	INTS2	integrator complex subunit 2	17	17q23.2	5.42	0.84	0.15	1.78	1.78	up	N/A	N/A
57519_at	57519	STARD9	START domain containing 9	15	15q15.2	5.4	0.9	0.17	1.93	1.93	up	N/A	N/A
57520_at	57520	HECW2	HECT, C2 and WW domain containing E3 ubiquitin protein ligase 2	2	2q32.3-q33.1	5.25	1.66	0.32	3.61	3.61	up	N/A	N/A
57553_at	57553	MICAL3	microtubule associated monoxygenase, calponin and LIM domain containing 3	22	22q11.21	4.76	1.08	0.23	2.23	2.23	up	N/A	N/A
57559_at	57559	STAMBPL1	STAM binding protein-like 1	10	10q23.31	8.04	2.59	0.32	6.91	6.91	up	N/A	N/A
57561_at	57561	ARRDC3	arrestin domain containing 3	5	5q14.3	4.9	1.4	0.29	2.76	2.76	up	N/A	N/A
57568_at	57568	SIPA1L2	signal-induced proliferation-associated 1 like 2	1	1q42.2	6.47	1.29	0.2	2.56	2.56	up	N/A	N/A
57580_at	57580	PREX1	phosphatidylinositol 3,4,5-trisphosphate-dependent RAC exchanger 1	20	20q13.13	4.97	0.93	0.19	2.01	2.01	up	N/A	N/A
57587_at	57587	KIAA1430	KIAA1430	4	4q35.1	4.83	0.42	0.09	1.35	1.35	up	N/A	N/A
57665_at	57665	RDH14	retinol dehydrogenase 14 (all-trans/9-cis/11-cis)	2	2p24.2	4.2	0.52	0.12	1.43	1.43	up	N/A	N/A
57674_at	57674	RNF213	ring finger protein 213	17	17q25.3	4.62	0.54	0.12	1.48	1.48	up	N/A	N/A
57691_at	57691	KIAA1586	KIAA1586	6	6p12.1	6.73	0.78	0.12	1.75	1.75	up	N/A	N/A
57695_at	57695	USP37	ubiquitin specific peptidase 37	2	2q35	6.49	0.99	0.15	2.05	2.05	up	N/A	N/A
57696_at	57696	DDX55	DEAD (Asp-Glu-Ala-Asp) box polypeptide 55	12	12q24.31	5.41	0.56	0.1	1.5	1.5	up	N/A	N/A
57717_at	57717	PCDHB16	protocadherin beta 16	5	5q31	4.21	1.67	0.4	4.12	4.12	up	N/A	N/A
57761_at	57761	TRIB3	tribbles homolog 3 (Drosophila)	20	20p13-p12.2	4.86	1.08	0.22	2.31	2.31	up	N/A	N/A
57763_at	57763	ANKRA2	ankyrin repeat, family A (RFXANK-like), 2	5	5q12-q13	5.48	0.81	0.15	1.79	1.79	up	N/A	N/A
57801_at	57801	HES4	hairy and enhancer of split 4 (Drosophila)	1	1p36.33	4.91	1.2	0.24	2.5	2.5	up	N/A	N/A
58191_at	58191	CXCL16	chemokine (C-X-C motif) ligand 16	17	17p13	4.5	1.06	0.24	2.05	2.05	up	N/A	N/A
58472_at	58472	SQRDL	sulfide quinone reductase-like (yeast)	15	15q15	4.91	0.91	0.19	1.95	1.95	up	N/A	N/A
58475_at	58475	MS4A7	membrane-spanning 4-domains, subfamily A, member 7	11	11q12	13.97	2.53	0.18	5.7	5.7	up	N/A	N/A
58486_at	58486	ZBED5	zinc finger, BED-type containing 5	11	11p15.3	4.54	0.36	0.08	1.28	1.28	up	N/A	N/A
58487_at	58487	CREBZF	CREB/ATF bZIP transcription factor	11	11q14	5.73	0.45	0.08	1.37	1.37	up	N/A	N/A
58504_at	58504	ARHGAP22	Rho GTPase activating protein 22	10	10q11.22	6.01	0.92	0.15	1.95	1.95	up	N/A	N/A
59339_at	59339	PLEKHA2	pleckstrin homology domain containing, family A (phosphoinositide binding specific) member 2	8	8p11.23	4.55	1.24	0.27	2.52	2.52	up	N/A	N/A
59345_at	59345	GNB4	guanine nucleotide binding protein (G protein), beta polypeptide 4	3	3q26.32-q26.33	5.95	0.74	0.12	1.7	1.7	up	N/A	N/A
60489_at	60489	APOBEC3G	apolipoprotein B mRNA editing enzyme, catalytic polypeptide-like 3G	22	22q13.1-q13.2	5.79	2.44	0.42	6.68	6.68	up	N/A	N/A
60492_at	60492	CCDC90B	coiled-coil domain containing 90B	11	11q14.1	4.24	0.55	0.13	1.47	1.47	up	N/A	N/A
60559_at	60559	SPCS3	signal peptidase complex subunit 3 homolog (S. cerevisiae)	4	4q34.2	4.19	0.58	0.14	1.53	1.53	up	N/A	N/A
63895_at	63895	FAM38B	family with sequence similarity 38, member B	18	18p11.22	4.95	2.08	0.42	5.7	5.7	up	N/A	N/A
63901_at	63901	FAM111A	family with sequence similarity 111, member A	11	11q12.1	4.67	0.47	0.1	1.37	1.37	up	N/A	N/A
63920_at	63920	LOC63920	transposon-derived Buster3 transposase-like	5	5q33.3	4.96	1.65	0.33	3.37	3.37	up	N/A	N/A
63979_at	63979	FIGNL1	fidgetin-like 1	7	7p12.2	4.77	0.45	0.09	1.38	1.38	up	N/A	N/A
64091_at	64091	POPDC2	popeye domain containing 2	3	3q13.33	4.37	1.34	0.31	3.1	3.1	up	N/A	N/A
64092_at	64092	SAMSN1	SAM domain, SH3 domain and nuclear localization signals 1	21	21q11	5.51	1.79	0.32	3.7	3.7	up	N/A	N/A
64098_at	64098	PARVG	parvin, gamma	22	22q13.2-q13	4.57	0.55	0.12	1.48	1.48	up	N/A	N/A
64105_at	64105	CENPK	centromere protein K	5	5p15.2-q12.3	9.42	2.13	0.23	4.82	4.82	up	N/A	N/A
953_at	953	ENTPD1	ectonucleoside triphosphate diphosphohydrolase 1	10	10q24	9.17	2.14	0.23	4.8	4.8	up	yes	2.94
64127_at	64127	NOD2	nucleotide-binding oligomerization domain containing 2	16	16q21	4.99	0.66	0.13	1.63	1.63	up	N/A	N/A
64135_at	64135	IFIH1	interferon induced with helicase C domain 1	2	2q24	6.58	1.08	0.16	2.19	2.19	up	N/A	N/A
64151_at	64151	NCAPG	non-SMC condensin I complex, subunit G	4	4p15.33	4.45	0.81	0.18	1.88	1.88	up	N/A	N/A
64170_at	64170	CARD9	caspase recruitment domain family, member 9	9	9q34.3	4.43	0.59	0.13	1.51	1.51	up	N/A	N/A
64174_at	64174	DPEP2	dipeptidase 2	16	16q22.1	6.79	1.26	0.19	2.51	2.51	up	N/A	N/A
64175_at	64175	LEPRE1	leucine proline-enriched proteoglycan (leprecan) 1	1	1p34.1	4.68	0.67	0.14	1.64	1.64	up	N/A	N/A
64224_at	64224	HERPUD2	HERPUD family member 2	7	7p14.2	7.72	1	0.13	2.04	2.04	up	N/A	N/A
64231_at	64231	MS4A6A	membrane-spanning 4-domains, subfamily A, member 6A	11	11q12.1	6.98	2.38	0.34	5.54	5.54	up	N/A	N/A
64318_at	64318	NOC3L	nucleolar complex associated 3 homolog (S. cerevisiae)	10	10q23.33	4.71	0.68	0.14	1.63	1.63	up	N/A	N/A
64333_at	64333	ARHGAP9	Rho GTPase activating protein 9	12	12q14	4.96	1.03	0.21	2.19	2.19	up	N/A	N/A
64407_at	64407	RGS18	regulator of G-protein signalling 18	1	1q31.2	6.78	1.81	0.27	3.84	3.84	up	N/A	N/A
64421_at	64421	DCLRE1C	DNA cross-link repair 1C (PSO2 homolog, S. cerevisiae)	10	10p13	5.57	0.7	0.13	1.65	1.65	up	N/A	N/A
64431_at	64431	ACTR6	ARP6 actin-related protein 6 homolog (yeast)	12	12q23.1	4.53	0.57	0.13	1.5	1.5	up	N/A	N/A
64434_at	64434	NOM1	nucleolar protein with MIF4G domain 1	7	7q36.3	4.3	0.51	0.12	1.44	1.44	up	N/A	N/A
64744_at	64744	SMAP1L	stromal membrane-associated protein 1-like	1	1p35.3-p34.1	5.74	1.09	0.19	2.22	2.22	up	N/A	N/A
64746_at	64746	ACBD3	acyl-Coenzyme A binding domain containing 3	1	1q42.12	4.28	0.52	0.12	1.44	1.44	up	N/A	N/A
64761_at	64761	PARP12	poly (ADP-ribose) polymerase family, member 12	7	7q34	6.59	1.29	0.2	2.52	2.52	up	N/A	N/A
64766_at	64766	S100PBP	S100P binding protein	1	1p35.1	4.85	0.64	0.13	1.56	1.56	up	N/A	N/A
64778_at	64778	FNDC3B	fibronectin type III domain containing 3B	3	3q26.31	6.33	0.89	0.14	1.9	1.9	up	N/A	N/A
64783_at	64783	RBM15	RNA binding motif protein 15	1	1p13	5.74	0.64	0.11	1.56	1.56	up	N/A	N/A
64785_at	64785	GINS3	GINS complex subunit 3 (Psf3 homolog)	16	16q21	5.53	0.65	0.12	1.6	1.6	up	N/A	N/A
64853_at	64853	C1orf80	chromosome 1 open reading frame 80	1	1q41	5.17	1.54	0.3	2.61	2.61	up	N/A	N/A
64858_at	64858	DCLRE1B	DNA cross-link repair 1B (PSO2 homolog, S. cerevisiae)	1	1p13.2	5.32	0.5	0.09	1.42	1.42	up	N/A	N/A
64863_at	64863	METTL4	methyltransferase like 4	18	18p11.32	4.86	0.66	0.14	1.61	1.61	up	N/A	N/A
64919_at	64919	BCL11B	B-cell CLL/lymphoma 11B (zinc finger protein)	14	14q32.2	5.43	0.73	0.13	1.7	1.7	up	N/A	N/A
64921_at	64921	CASD1	CAS1 domain containing 1	7	7q21.3	4.6	0.67	0.15	1.59	1.59	up	N/A	N/A
65056_at	65056	GPBP1	GC-rich promoter binding protein 1	5	5q11.2	5.21	0.45	0.09	1.36	1.36	up	N/A	N/A
65062_at	65062	ALS2CR4	amyotrophic lateral sclerosis 2 (juvenile) chromosome region, candidate 4	2	-	4.73	0.68	0.14	1.61	1.61	up	N/A	N/A
65084_at	65084	TMEM135	transmembrane protein 135	11	11q14.2	8	1.17	0.15	2.3	2.3	up	N/A	N/A
65109_at	65109	UPF3B	UPF3 regulator of nonsense transcripts homolog B (yeast)	X	Xq25-q26	4.45	0.76	0.17	1.76	1.76	up	N/A	N/A
79005_at	79005	SCNM1	sodium channel modifier 1	1	1q21.2	5.2	0.51	0.1	1.43	1.43	up	N/A	N/A
79019_at	79019	CENPM	centromere protein M	22	22q13.2	4.8	1.1	0.23	2.36	2.36	up	N/A	N/A
79026_at	79026	AHNAK	AHNAK nucleoprotein (desmoyokin)	11	11q12.2	7.17	0.79	0.11	1.74	1.74	up	N/A	N/A
79029_at	79029	SPATA5L1	spermatogenesis associated 5-like 1	15	15q21.1	5.77	0.75	0.13	1.67	1.67	up	N/A	N/A
79037_at	79037	PVRIG	poliovirus receptor related immunoglobulin domain containing	7	7q22.1	4.21	1.03	0.24	2.34	2.34	up	N/A	N/A
79070_at	79070	KDELC1	KDEL (Lys-Asp-Glu-Leu) containing 1	13	13q33	7.16	1.51	0.21	2.99	2.99	up	N/A	N/A
79075_at	79075	DCC1	defective in sister chromatid cohesion homolog 1 (S. cerevisiae)	8	8q24.12	4.62	0.69	0.15	1.64	1.64	up	N/A	N/A
79101_at	79101	JOSD3	Josephin domain containing 3	11	11q21	5.94	0.91	0.15	1.89	1.89	up	N/A	N/A
79139_at	79139	DERL1	Der1-like domain family, member 1	8	8q24.13	5.36	1.07	0.2	2.19	2.19	up	N/A	N/A
79157_at	79157	MFSD11	major facilitator superfamily domain containing 11	17	17q25	4.77	0.57	0.12	1.5	1.5	up	N/A	N/A
79158_at	79158	GNPTAB	N-acetylglucosamine-1-phosphate transferase, alpha and beta subunits	12	12q23.2	4.56	0.74	0.16	1.71	1.71	up	N/A	N/A
79161_at	79161	C7orf23	chromosome 7 open reading frame 23	7	7q21.1-q21.2	4.37	0.95	0.22	2.06	2.06	up	N/A	N/A
5791_at	5791	PTPRE	protein tyrosine phosphatase, receptor type, E	10	10q26	7.97	2.27	0.28	4.84	4.84	up	yes	2.63
79441_at	79441	C4orf15	chromosome 4 open reading frame 15	4	4p16.3	5.14	0.94	0.18	1.93	1.93	up	N/A	N/A
79573_at	79573	TTC13	tetratricopeptide repeat domain 13	1	1q42.2	7.69	0.96	0.13	1.97	1.97	up	N/A	N/A
79596_at	79596	C13orf7	chromosome 13 open reading frame 7	13	13q31.1	7.46	1.46	0.2	2.7	2.7	up	N/A	N/A
79626_at	79626	TNFAIP8L2	tumor necrosis factor, alpha-induced protein 8-like 2	1	1q21.2	4.52	0.61	0.13	1.56	1.56	up	N/A	N/A
79631_at	79631	EFTUD1	elongation factor Tu GTP binding domain containing 1	15	15q25.2	4.4	0.59	0.13	1.55	1.55	up	N/A	N/A
79651_at	79651	RHBDF2	rhomboid 5 homolog 2 (Drosophila)	17	17q25.1	6.94	1.07	0.15	2.14	2.14	up	N/A	N/A
79668_at	79668	PARP8	poly (ADP-ribose) polymerase family, member 8	5	5q11.1	8	1.48	0.18	2.8	2.8	up	N/A	N/A
79677_at	79677	SMC6	structural maintenance of chromosomes 6	2	2p24.2	6.29	0.65	0.1	1.59	1.59	up	N/A	N/A
79682_at	79682	MLF1IP	MLF1 interacting protein	4	4q35.1	5.61	1.57	0.28	3.65	3.65	up	N/A	N/A
79684_at	79684	C11orf61	chromosome 11 open reading frame 61	11	11q24.2	4.51	0.67	0.15	1.58	1.58	up	N/A	N/A
79709_at	79709	GLT25D1	glycosyltransferase 25 domain containing 1	19	19p13.11	5.62	0.64	0.11	1.59	1.59	up	N/A	N/A
79718_at	79718	TBL1XR1	transducin (beta)-like 1X-linked receptor 1	3	3q26.32	5.93	1	0.17	2.05	2.05	up	N/A	N/A
79742_at	79742	CXorf36	chromosome X open reading frame 36	X	-	4.27	0.8	0.19	1.83	1.83	up	N/A	N/A
79753_at	79753	SNIP1	Smad nuclear interacting protein 1	1	1p34.3	4.46	0.7	0.16	1.63	1.63	up	N/A	N/A
79770_at	79770	C5orf14	chromosome 5 open reading frame 14	5	5q31.1	5.7	0.8	0.14	1.78	1.78	up	N/A	N/A
79780_at	79780	CCDC82	coiled-coil domain containing 82	11	11q21	5.49	0.75	0.14	1.69	1.69	up	N/A	N/A
79786_at	79786	C16orf44	chromosome 16 open reading frame 44	16	16q24.1	4.68	0.59	0.13	1.52	1.52	up	N/A	N/A
79834_at	79834	KIAA2002	KIAA2002 protein	15	15q24.3	4.69	0.69	0.15	1.67	1.67	up	N/A	N/A
79839_at	79839	CCDC102B	coiled-coil domain containing 102B	18	18q22.1	4.93	2.14	0.43	6	6	up	N/A	N/A
79850_at	79850	FAM57A	family with sequence similarity 57, member A	17	17p13.3	8.19	1.98	0.24	4.26	4.26	up	N/A	N/A
79866_at	79866	C13orf34	chromosome 13 open reading frame 34	13	13q22.1	4.53	0.53	0.12	1.48	1.48	up	N/A	N/A
79868_at	79868	CXorf45	chromosome X open reading frame 45	X	Xq23	6.28	0.95	0.15	1.97	1.97	up	N/A	N/A
51363_at	51363	GALNAC4S-6ST	B cell RAG associated protein	10	10q26	5.82	2.1	0.36	4.83	4.83	up	yes	4.12
79890_at	79890	RIN3	Ras and Rab interactor 3	14	14q32.12	4.19	0.4	0.09	1.33	1.33	up	N/A	N/A
79902_at	79902	NUP85	nucleoporin 85kDa	17	17q25.1	6.15	0.88	0.14	1.86	1.86	up	N/A	N/A
79939_at	79939	SLC35E1	solute carrier family 35, member E1	19	19p13.11	4.81	0.55	0.12	1.49	1.49	up	N/A	N/A
79980_at	79980	DSN1	DSN1, MIND kinetochore complex component, homolog (S. cerevisiae)	20	20q11.23	5.9	0.68	0.11	1.61	1.61	up	N/A	N/A
79993_at	79993	ELOVL7	ELOVL family member 7, elongation of long chain fatty acids (yeast)	5	5q12.1	5.54	1.24	0.22	2.58	2.58	up	N/A	N/A
80006_at	80006	FLJ13611	hypothetical protein FLJ13611	5	5q12.3	4.76	0.61	0.13	1.56	1.56	up	N/A	N/A
80025_at	80025	PANK2	pantothenate kinase 2 (Hallervorden-Spatz syndrome)	20	20p13	4.56	0.5	0.11	1.41	1.41	up	N/A	N/A
80155_at	80155	NARG1	NMDA receptor regulated 1	4	4q31.1	5.74	0.86	0.15	1.82	1.82	up	N/A	N/A
80184_at	80184	CEP290	centrosomal protein 290kDa	12	12q21.32	4.23	0.77	0.18	1.7	1.7	up	N/A	N/A
80196_at	80196	RNF34	ring finger protein 34	12	12q24.31	4.4	0.44	0.1	1.37	1.37	up	N/A	N/A
80213_at	80213	TM2D3	TM2 domain containing 3	15	15q26.3	7.34	0.87	0.12	1.85	1.85	up	N/A	N/A
80216_at	80216	ALPK1	alpha-kinase 1	4	4q25	5.92	0.76	0.13	1.71	1.71	up	N/A	N/A
80230_at	80230	RUFY1	RUN and FYVE domain containing 1	5	5q35.3	5.66	0.55	0.1	1.47	1.47	up	N/A	N/A
80231_at	80231	CXorf21	chromosome X open reading frame 21	X	Xp21.2	5.9	0.98	0.17	2.06	2.06	up	N/A	N/A
80310_at	80310	PDGFD	platelet derived growth factor D	11	11q22.3	6.86	1.91	0.28	4.21	4.21	up	N/A	N/A
80346_at	80346	REEP4	receptor accessory protein 4	8	8p21.3	6.11	0.9	0.15	1.9	1.9	up	N/A	N/A
80709_at	80709	AKNA	AT-hook transcription factor	9	9q32	4.82	0.99	0.2	2.09	2.09	up	N/A	N/A
80723_at	80723	TMEM22	transmembrane protein 22	3	3q22.3	5.69	1.69	0.3	3.53	3.53	up	N/A	N/A
80745_at	80745	THUMPD2	THUMP domain containing 2	2	2p22.1	5.58	0.74	0.13	1.68	1.68	up	N/A	N/A
80856_at	80856	KIAA1715	KIAA1715	2	2q31	7.88	1.12	0.14	2.21	2.21	up	N/A	N/A
81539_at	81539	SLC38A1	solute carrier family 38, member 1	12	12q13.11	7.8	1.73	0.22	3.35	3.35	up	N/A	N/A
81542_at	81542	TXNDC1	thioredoxin domain containing 1	14	14q22.1	5.77	0.88	0.15	1.87	1.87	up	N/A	N/A
2001_at	2001	ELF5	E74-like factor 5 (ets domain transcription factor)	11	11p13-p12	-12.74	-1.22	0.1	0.42	-2.35	down	yes	-4.17
81555_at	81555	YIPF5	Yip1 domain family, member 5	5	5q32	5.59	0.79	0.14	1.77	1.77	up	N/A	N/A
81573_at	81573	ANKRD13C	ankyrin repeat domain 13C	1	1p32.3-p31.3	4.62	0.46	0.1	1.38	1.38	up	N/A	N/A
9356_at	9356	SLC22A6	solute carrier family 22 (organic anion transporter), member 6	11	11q13.1-q13.2	-10.07	-3.95	0.39	0.06	-17.25	down	yes	-4.21
81577_at	81577	GFOD2	glucose-fructose oxidoreductase domain containing 2	16	16q22.1	4.54	0.49	0.11	1.41	1.41	up	N/A	N/A
330_at	330	BIRC3	baculoviral IAP repeat-containing 3	11	11q22	5.03	2.19	0.43	4.9	4.9	up	yes	7.63
81688_at	81688	C6orf62	chromosome 6 open reading frame 62	6	6p22.2	4.29	0.51	0.12	1.44	1.44	up	N/A	N/A
81704_at	81704	DOCK8	dedicator of cytokinesis 8	9	9p24.3	7.23	1.3	0.18	2.59	2.59	up	N/A	N/A
4837_at	4837	NNMT	nicotinamide N-methyltransferase	11	11q23.1	8.64	4.43	0.51	18.4	18.4	up	yes	16.38
83440_at	83440	ADPGK	ADP-dependent glucokinase	15	15q24.1	6.84	0.53	0.08	1.46	1.46	up	N/A	N/A
83442_at	83442	SH3BGRL3	SH3 domain binding glutamic acid-rich protein like 3	1	1p35-p34.3	4.27	0.67	0.16	1.63	1.63	up	N/A	N/A
83448_at	83448	PUS7L	pseudouridylate synthase 7 homolog (S. cerevisiae)-like	12	12q12	4.23	0.53	0.13	1.46	1.46	up	N/A	N/A
83483_at	83483	PLVAP	plasmalemma vesicle associated protein	19	19p13.2	4.96	1.67	0.34	3.77	3.77	up	N/A	N/A
83539_at	83539	CHST9	carbohydrate (N-acetylgalactosamine 4-0) sulfotransferase 9	18	18q11.2	4.68	2.29	0.49	6.36	6.36	up	N/A	N/A
83540_at	83540	NUF2	NUF2, NDC80 kinetochore complex component, homolog (S. cerevisiae)	1	1q23.3	5.8	0.84	0.14	1.85	1.85	up	N/A	N/A
83541_at	83541	FAM110A	family with sequence similarity 110, member A	20	20p13	4.79	0.47	0.1	1.4	1.4	up	N/A	N/A
83593_at	83593	RASSF5	Ras association (RalGDS/AF-6) domain family 5	1	1q32.1	4.76	0.66	0.14	1.62	1.62	up	N/A	N/A
83605_at	83605	CCM2	cerebral cavernous malformation 2	7	7p13	4.82	0.59	0.12	1.53	1.53	up	N/A	N/A
83666_at	83666	PARP9	poly (ADP-ribose) polymerase family, member 9	3	3q13-q21	6.58	1.13	0.17	2.26	2.26	up	N/A	N/A
83706_at	83706	URP2	UNC-112 related protein 2	11	11q13.1	7.79	1.38	0.18	2.71	2.71	up	N/A	N/A
83732_at	83732	RIOK1	RIO kinase 1 (yeast)	6	6p24.3	4.16	0.72	0.17	1.66	1.66	up	N/A	N/A
83872_at	83872	HMCN1	hemicentin 1	1	1q25.3-q31.1	8.59	2.8	0.33	8.14	8.14	up	N/A	N/A
83879_at	83879	CDCA7	cell division cycle associated 7	2	2q31	5.04	1.2	0.24	2.56	2.56	up	N/A	N/A
83930_at	83930	STARD3NL	STARD3 N-terminal like	7	7p14-p13	5.31	0.76	0.14	1.72	1.72	up	N/A	N/A
83935_at	83935	TMEM133	transmembrane protein 133	11	11q22.1	5.54	1.17	0.21	2.31	2.31	up	N/A	N/A
84034_at	84034	EMILIN2	elastin microfibril interfacer 2	18	18p11.3	7.27	0.95	0.13	1.96	1.96	up	N/A	N/A
84056_at	84056	KATNAL1	katanin p60 subunit A-like 1	13	13q12.3	5.47	0.75	0.14	1.71	1.71	up	N/A	N/A
84102_at	84102	SLC41A2	solute carrier family 41, member 2	12	12q23.3	10.97	1.68	0.15	3.22	3.22	up	N/A	N/A
84109_at	84109	GPR103	G protein-coupled receptor 103	4	4q27	5.91	0.83	0.14	1.83	1.83	up	N/A	N/A
84124_at	84124	ZNF394	zinc finger protein 394	7	7q22.1	5.63	0.63	0.11	1.56	1.56	up	N/A	N/A
84135_at	84135	UTP15	UTP15, U3 small nucleolar ribonucleoprotein, homolog (S. cerevisiae)	5	5q13.2	5.22	0.92	0.18	1.96	1.96	up	N/A	N/A
84186_at	84186	ZCCHC7	zinc finger, CCHC domain containing 7	9	9p13.2	4.74	0.59	0.12	1.54	1.54	up	N/A	N/A
84230_at	84230	LRRC8C	leucine rich repeat containing 8 family, member C	1	1p22.2	6.07	1.4	0.23	2.88	2.88	up	N/A	N/A
84246_at	84246	MED10	mediator of RNA polymerase II transcription, subunit 10 homolog (NUT2, S. cerevisiae)	5	5p15.31	5.12	0.87	0.17	1.89	1.89	up	N/A	N/A
84259_at	84259	DCUN1D5	DCN1, defective in cullin neddylation 1, domain containing 5 (S. cerevisiae)	11	11q22.3	4.56	0.71	0.16	1.66	1.66	up	N/A	N/A
84265_at	84265	POLR3GL	polymerase (RNA) III (DNA directed) polypeptide G (32kD)-like	1	1q21.1	4.69	0.97	0.21	2	2	up	N/A	N/A
84280_at	84280	BTBD10	BTB (POZ) domain containing 10	11	11p15.2	4.76	0.77	0.16	1.69	1.69	up	N/A	N/A
84285_at	84285	MGC11102	hypothetical protein MGC11102	11	11q13.1	7.84	0.72	0.09	1.65	1.65	up	N/A	N/A
84318_at	84318	CCDC77	coiled-coil domain containing 77	12	12p13.33	4.5	0.66	0.15	1.59	1.59	up	N/A	N/A
84329_at	84329	HVCN1	hydrogen voltage-gated channel 1	12	12q24.11	5.44	0.81	0.15	1.77	1.77	up	N/A	N/A
84365_at	84365	MKI67IP	MKI67 (FHA domain) interacting nucleolar phosphoprotein	2	2q14.3	5.05	0.56	0.11	1.47	1.47	up	N/A	N/A
84419_at	84419	C15orf48	chromosome 15 open reading frame 48	15	15q21.1	4.37	1.49	0.34	3.31	3.31	up	N/A	N/A
84541_at	84541	KBTBD8	kelch repeat and BTB (POZ) domain containing 8	3	3p14	4.29	0.95	0.22	2.13	2.13	up	N/A	N/A
84617_at	84617	TUBB6	tubulin, beta 6	18	18p11.21	4.41	1.62	0.37	3.09	3.09	up	N/A	N/A
84626_at	84626	KRBA1	KRAB-A domain containing 1	7	7q36	4.31	0.62	0.14	1.59	1.59	up	N/A	N/A
84634_at	84634	KISS1R	KISS1 receptor	19	19p13.3	7.29	5.43	0.75	81.23	81.23	up	N/A	N/A
84671_at	84671	ZNF347	zinc finger protein 347	19	19q13.41	6.85	1	0.15	1.98	1.98	up	N/A	N/A
84678_at	84678	FBXL10	F-box and leucine-rich repeat protein 10	12	12q24.31	10.85	1.21	0.11	2.3	2.3	up	N/A	N/A
84689_at	84689	NYD-SP21	MS4A13 protein	11	11q12.2	4.82	0.69	0.14	1.66	1.66	up	N/A	N/A
84811_at	84811	BUD13	BUD13 homolog (S. cerevisiae)	11	11q23.3	5.09	0.89	0.18	1.91	1.91	up	N/A	N/A
84823_at	84823	LMNB2	lamin B2	19	19p13.3	5.4	0.82	0.15	1.82	1.82	up	N/A	N/A
84969_at	84969	TOX2	TOX high mobility group box family member 2	20	20q13.12	4.36	1.22	0.28	2.65	2.65	up	N/A	N/A
85028_at	85028	C1orf79	chromosome 1 open reading frame 79	1	1p35.3	5.84	1.09	0.19	2.24	2.24	up	N/A	N/A
4162_at	4162	MCAM	melanoma cell adhesion molecule	11	11q23.3	7.62	2.2	0.29	4.99	4.99	up	yes	5.88
85363_at	85363	TRIM5	tripartite motif-containing 5	11	11p15	4.25	0.45	0.11	1.38	1.38	up	N/A	N/A
85458_at	85458	DIXDC1	DIX domain containing 1	11	-	4.65	0.94	0.2	1.95	1.95	up	N/A	N/A
88455_at	88455	ANKRD13A	ankyrin repeat domain 13A	12	12q24.11	4.51	1	0.22	2.15	2.15	up	N/A	N/A
89781_at	89781	HPS4	Hermansky-Pudlak syndrome 4	22	22cen-q12.3	4.73	0.5	0.11	1.44	1.44	up	N/A	N/A
89849_at	89849	ATG16L2	ATG16 autophagy related 16-like 2 (S. cerevisiae)	11	11q13.4	4.98	1.01	0.2	2.11	2.11	up	N/A	N/A
89857_at	89857	KLHL6	kelch-like 6 (Drosophila)	3	-	4.56	0.46	0.1	1.4	1.4	up	N/A	N/A
90321_at	90321	ZNF766	zinc finger protein 766	19	19q13.33	5.53	0.5	0.09	1.42	1.42	up	N/A	N/A
90861_at	90861	HN1L	hematological and neurological expressed 1-like	16	16p13.3	5.7	0.72	0.13	1.66	1.66	up	N/A	N/A
90956_at	90956	ADCK2	aarF domain containing kinase 2	7	7q32-q34	5.72	0.95	0.17	2.02	2.02	up	N/A	N/A
91010_at	91010	FMNL3	formin-like 3	12	12q13.12	4.76	0.6	0.13	1.55	1.55	up	N/A	N/A
91147_at	91147	TMEM67	transmembrane protein 67	8	8q22.1	7.65	1.04	0.14	2.08	2.08	up	N/A	N/A
91272_at	91272	FAM44B	family with sequence similarity 44, member B	5	5q35.2	4.85	0.84	0.17	1.84	1.84	up	N/A	N/A
91283_at	91283	C9orf30	chromosome 9 open reading frame 30	9	9q31.1	4.57	0.82	0.18	1.76	1.76	up	N/A	N/A
91351_at	91351	FLJ31033	hypothetical protein FLJ31033	4	4q32.3	8.22	1.32	0.16	2.6	2.6	up	N/A	N/A
91522_at	91522	COL23A1	collagen, type XXIII, alpha 1	5	5q35.3	9.14	3.83	0.42	18.12	18.12	up	N/A	N/A
91607_at	91607	SLFN11	schlafen family member 11	17	17q12	5.98	1.65	0.28	3.41	3.41	up	N/A	N/A
91937_at	91937	TIMD4	T-cell immunoglobulin and mucin domain containing 4	5	5q33.3	5.71	1.25	0.22	2.49	2.49	up	N/A	N/A
92105_at	92105	INTS4	integrator complex subunit 4	11	11q14.1	5.21	0.59	0.11	1.51	1.51	up	N/A	N/A
92140_at	92140	MTDH	metadherin	8	8q22.1	8.25	0.79	0.1	1.73	1.73	up	N/A	N/A
92241_at	92241	RCSD1	RCSD domain containing 1	1	1q22-q24	7.03	2.06	0.29	4.4	4.4	up	N/A	N/A
92610_at	92610	TIFA	TRAF-interacting protein with a forkhead-associated domain	4	4q25	7.03	1.58	0.22	2.9	2.9	up	N/A	N/A
93109_at	93109	TMEM44	transmembrane protein 44	3	3q29	4.48	0.86	0.19	1.94	1.94	up	N/A	N/A
93323_at	93323	NY-SAR-48	sarcoma antigen NY-SAR-48	19	19p13.11	5.05	0.56	0.11	1.49	1.49	up	N/A	N/A
93349_at	93349	LOC93349	hypothetical protein BC004921	2	2q37.1	5.58	1.21	0.22	2.35	2.35	up	N/A	N/A
93594_at	93594	WDR67	WD repeat domain 67	8	8q24.13	4.34	0.88	0.2	1.92	1.92	up	N/A	N/A
9099_at	9099	USP2	ubiquitin specific peptidase 2	11	11q23.3	-7.17	-0.91	0.13	0.54	-1.86	down	yes	-3.39
112464_at	112464	PRKCDBP	protein kinase C, delta binding protein	11	11p15.4	5.87	1.7	0.29	3.63	3.63	up	N/A	N/A
3758_at	3758	KCNJ1	potassium inwardly-rectifying channel, subfamily J, member 1	11	11q24	-27.5	-5.26	0.19	0.02	-41.45	down	yes	-9.03
113189_at	113189	CHST14	carbohydrate (N-acetylgalactosamine 4-0) sulfotransferase 14	15	15q15.1	6.62	0.93	0.14	1.94	1.94	up	N/A	N/A
113246_at	113246	C12orf57	chromosome 12 open reading frame 57	12	12p13.31	4.13	0.86	0.21	1.9	1.9	up	N/A	N/A
113802_at	113802	C1orf59	chromosome 1 open reading frame 59	1	1p13.3	4.62	0.72	0.16	1.7	1.7	up	N/A	N/A
79365_at	79365	BHLHB3	basic helix-loop-helix domain containing, class B, 3	12	12p11.23-p12.1	6.79	1.24	0.18	2.48	2.48	up	yes	25.41
114614_at	114614	BIC	BIC transcript	21	21q21.3	4.26	2.46	0.58	6.46	6.46	up	N/A	N/A
114659_at	114659	LRRC37B	leucine rich repeat containing 37B	17	-	5.93	0.91	0.15	1.92	1.92	up	N/A	N/A
114769_at	114769	COP1	caspase-1 dominant-negative inhibitor pseudo-ICE	11	-	5.45	1.92	0.35	4.47	4.47	up	N/A	N/A
114793_at	114793	FMNL2	formin-like 2	2	2q23.3	5.9	0.8	0.14	1.74	1.74	up	N/A	N/A
114800_at	114800	CCDC85A	coiled-coil domain containing 85A	2	2p16.1	5.27	0.61	0.12	1.56	1.56	up	N/A	N/A
114825_at	114825	MST101	MSTP101	5	5q33.3	5.48	0.82	0.15	1.82	1.82	up	N/A	N/A
114826_at	114826	SMYD4	SET and MYND domain containing 4	17	17p13.3	4.32	0.97	0.23	2.09	2.09	up	N/A	N/A
114902_at	114902	C1QTNF5	C1q and tumor necrosis factor related protein 5	11	11q23.3	4.54	1.23	0.27	2.45	2.45	up	N/A	N/A
114908_at	114908	TMEM123	transmembrane protein 123	11	11q22.1	8.27	0.99	0.12	2	2	up	N/A	N/A
114915_at	114915	C5orf26	chromosome 5 open reading frame 26	5	5q21-q22	5.62	1.48	0.26	3.13	3.13	up	N/A	N/A
115106_at	115106	CCDC5	coiled-coil domain containing 5 (spindle associated)	18	18q21.1	6.71	1.09	0.16	2.13	2.13	up	N/A	N/A
115123_at	115123	MARCH3	membrane-associated ring finger (C3HC4) 3	5	5q23.2	8.53	1.85	0.22	3.86	3.86	up	N/A	N/A
115273_at	115273	RAB42	RAB42, member RAS oncogene family	1	1p35.3	4.12	2.05	0.5	6.97	6.97	up	N/A	N/A
115362_at	115362	GBP5	guanylate binding protein 5	1	1p22.2	5.05	2.14	0.42	6.09	6.09	up	N/A	N/A
115426_at	115426	UHRF2	ubiquitin-like, containing PHD and RING finger domains, 2	9	9p24.1	4.43	0.76	0.17	1.7	1.7	up	N/A	N/A
115908_at	115908	CTHRC1	collagen triple helix repeat containing 1	8	8q22.3	9.09	4.69	0.52	35.74	35.74	up	N/A	N/A
115992_at	115992	RNF166	ring finger protein 166	16	16q24.3	7.55	0.81	0.11	1.77	1.77	up	N/A	N/A
116068_at	116068	LYSMD3	LysM, putative peptidoglycan-binding, domain containing 3	5	5q14.3	6.38	0.83	0.13	1.81	1.81	up	N/A	N/A
116496_at	116496	FAM129A	family with sequence similarity 129, member A	1	1q25	8.83	2	0.23	4.08	4.08	up	N/A	N/A
116984_at	116984	CENTD1	centaurin, delta 1	4	4p14	5.04	1.11	0.22	2.18	2.18	up	N/A	N/A
117289_at	117289	TAGAP	T-cell activation GTPase activating protein	6	6q25.3	5.25	0.5	0.09	1.42	1.42	up	N/A	N/A
120227_at	120227	CYP2R1	cytochrome P450, family 2, subfamily R, polypeptide 1	11	11p15.2	4.51	0.77	0.17	1.79	1.79	up	N/A	N/A
120425_at	120425	AMICA1	adhesion molecule, interacts with CXADR antigen 1	11	11q23.3	4.86	1.23	0.25	2.54	2.54	up	N/A	N/A
121260_at	121260	SLC15A4	solute carrier family 15, member 4	12	12q24.32	8.85	1.96	0.22	4.19	4.19	up	N/A	N/A
121457_at	121457	IKIP	IKK interacting protein	12	12q23.1	8.4	2.12	0.25	4.73	4.73	up	N/A	N/A
121536_at	121536	AEBP2	AE binding protein 2	12	12p12.3	4.75	0.63	0.13	1.58	1.58	up	N/A	N/A
121601_at	121601	TMEM16D	transmembrane protein 16D	12	12q23.1-q23.2	4.12	1.89	0.46	5.89	5.89	up	N/A	N/A
122786_at	122786	FRMD6	FERM domain containing 6	14	14q22.1	5.63	1.69	0.3	3.63	3.63	up	N/A	N/A
123169_at	123169	LEO1	Leo1, Paf1/RNA polymerase II complex component, homolog (S. cerevisiae)	15	15q21.2	4.37	0.47	0.11	1.4	1.4	up	N/A	N/A
123803_at	123803	NTAN1	N-terminal asparagine amidase	16	16p13.11	5.97	0.74	0.12	1.68	1.68	up	N/A	N/A
123811_at	123811	C16orf63	chromosome 16 open reading frame 63	16	16p13.11	5.72	0.57	0.1	1.49	1.49	up	N/A	N/A
123920_at	123920	CMTM3	CKLF-like MARVEL transmembrane domain containing 3	16	16q21-q22.1	5.54	0.94	0.17	2	2	up	N/A	N/A
124808_at	124808	CCDC43	coiled-coil domain containing 43	17	17q21.31	4.34	0.44	0.1	1.36	1.36	up	N/A	N/A
126231_at	126231	ZNF573	zinc finger protein 573	19	19q13.12	4.97	0.67	0.14	1.6	1.6	up	N/A	N/A
126272_at	126272	EID2B	EP300 interacting inhibitor of differentiation 2B	19	19q13.2	4.12	0.65	0.16	1.62	1.62	up	N/A	N/A
127703_at	127703	FLJ38984	hypothetical protein FLJ38984	1	1p34.3	6.61	1.02	0.15	2.08	2.08	up	N/A	N/A
129401_at	129401	NUP35	nucleoporin 35kDa	2	2q32.1	4.7	0.59	0.13	1.52	1.52	up	N/A	N/A
129531_at	129531	MITD1	MIT, microtubule interacting and transport, domain containing 1	2	2q11.2	6.36	1.04	0.16	2.09	2.09	up	N/A	N/A
132320_at	132320	SCLT1	sodium channel and clathrin linker 1	4	4q28.2	7.53	1.52	0.2	2.93	2.93	up	N/A	N/A
132720_at	132720	C4orf32	chromosome 4 open reading frame 32	4	4q25	4.56	1.39	0.31	2.83	2.83	up	N/A	N/A
132864_at	132864	CPEB2	cytoplasmic polyadenylation element binding protein 2	4	4p15.33	5.96	0.93	0.16	1.91	1.91	up	N/A	N/A
133308_at	133308	LOC133308	hypothetical protein BC009732	4	4q24	4.22	0.41	0.1	1.34	1.34	up	N/A	N/A
133619_at	133619	PRRC1	proline-rich coiled-coil 1	5	5q23.2	4.61	0.56	0.12	1.49	1.49	up	N/A	N/A
133957_at	133957	CCDC127	coiled-coil domain containing 127	5	5p15.33	7.14	1.18	0.16	2.33	2.33	up	N/A	N/A
134265_at	134265	AFAP1L1	actin filament associated protein 1-like 1	5	5q33.1	7.55	1.45	0.19	2.89	2.89	up	N/A	N/A
134510_at	134510	UBLCP1	ubiquitin-like domain containing CTD phosphatase 1	5	5q33.3	5	0.56	0.11	1.49	1.49	up	N/A	N/A
136895_at	136895	C7orf31	chromosome 7 open reading frame 31	7	7p15.2	5.05	1.08	0.21	2.19	2.19	up	N/A	N/A
137492_at	137492	VPS37A	vacuolar protein sorting 37 homolog A (S. cerevisiae)	8	8p22	4.21	0.52	0.12	1.43	1.43	up	N/A	N/A
139065_at	139065	SLITRK4	SLIT and NTRK-like family, member 4	X	Xq27.3	5.08	1.69	0.33	3.75	3.75	up	N/A	N/A
139716_at	139716	GAB3	GRB2-associated binding protein 3	X	Xq28	5.18	0.89	0.17	1.92	1.92	up	N/A	N/A
139886_at	139886	RP11-93B10.1	hypothetical protein LOC139886	X	Xq11.1	5.06	0.82	0.16	1.81	1.81	up	N/A	N/A
140801_at	140801	RPL10L	ribosomal protein L10-like	14	14q13-q21	6.1	0.75	0.12	1.71	1.71	up	N/A	N/A
140885_at	140885	SIRPA	signal-regulatory protein alpha	20	20p13	5.38	0.81	0.15	1.79	1.79	up	N/A	N/A
140890_at	140890	SFRS12	splicing factor, arginine/serine-rich 12	5	5q12.3	5.68	0.71	0.12	1.63	1.63	up	N/A	N/A
140901_at	140901	STK35	serine/threonine kinase 35	20	20p13	5.66	0.58	0.1	1.5	1.5	up	N/A	N/A
143684_at	143684	FAM76B	family with sequence similarity 76, member B	11	11q21	5.04	0.64	0.13	1.58	1.58	up	N/A	N/A
143872_at	143872	FLJ32810	hypothetical protein FLJ32810	11	11q22.1	4.9	0.81	0.16	1.83	1.83	up	N/A	N/A
143888_at	143888	KDELC2	KDEL (Lys-Asp-Glu-Leu) containing 2	11	11q22.3	10.45	1.43	0.14	2.74	2.74	up	N/A	N/A
143903_at	143903	LAYN	layilin	11	11q23.1	6.1	1.82	0.3	4.04	4.04	up	N/A	N/A
144455_at	144455	E2F7	E2F transcription factor 7	12	12q21.2	4.95	0.39	0.08	1.31	1.31	up	N/A	N/A
145173_at	145173	B3GALTL	beta 1,3-galactosyltransferase-like	13	13q12.3	4.44	0.81	0.18	1.8	1.8	up	N/A	N/A
145508_at	145508	C14orf145	chromosome 14 open reading frame 145	14	14q31.1	4.42	0.32	0.07	1.25	1.25	up	N/A	N/A
146330_at	146330	FBXL16	F-box and leucine-rich repeat protein 16	16	16p13.3	5.94	0.68	0.11	1.63	1.63	up	N/A	N/A
146712_at	146712	B3GNTL1	UDP-GlcNAc:betaGal beta-1,3-N-acetylglucosaminyltransferase-like 1	17	17q25.3	4.77	0.55	0.12	1.49	1.49	up	N/A	N/A
146722_at	146722	CD300LF	CD300 molecule-like family member f	17	17q25.1	5.3	1.23	0.23	2.58	2.58	up	N/A	N/A
146857_at	146857	SLFN13	schlafen family member 13	17	17q12	5.44	0.89	0.16	1.92	1.92	up	N/A	N/A
147040_at	147040	KCTD11	potassium channel tetramerisation domain containing 11	17	17p13.1	4.9	1.05	0.22	2.24	2.24	up	N/A	N/A
148156_at	148156	ZNF558	zinc finger protein 558	19	19p13.2	5.03	0.72	0.14	1.65	1.65	up	N/A	N/A
148423_at	148423	C1orf52	chromosome 1 open reading frame 52	1	1p22.3	4.49	0.51	0.11	1.44	1.44	up	N/A	N/A
149628_at	149628	PYHIN1	pyrin and HIN domain family, member 1	1	1q23.1	4.12	1.19	0.29	2.72	2.72	up	N/A	N/A
150468_at	150468	CKAP2L	cytoskeleton associated protein 2-like	2	2q13	5.12	0.43	0.08	1.35	1.35	up	N/A	N/A
151188_at	151188	ARL6IP6	ADP-ribosylation-like factor 6 interacting protein 6	2	2q23.3	5.58	0.98	0.18	2.04	2.04	up	N/A	N/A
151246_at	151246	SGOL2	shugoshin-like 2 (S. pombe)	2	2q33.1	6.36	1.28	0.2	2.47	2.47	up	N/A	N/A
152007_at	152007	C9orf19	chromosome 9 open reading frame 19	9	9p13-p12	4.19	0.9	0.22	1.89	1.89	up	N/A	N/A
152518_at	152518	NFXL1	nuclear transcription factor, X-box binding-like 1	4	4p12	4.22	0.76	0.18	1.68	1.68	up	N/A	N/A
153579_at	153579	BTNL9	butyrophilin-like 9	5	5q35.3	7.27	2.55	0.35	6.03	6.03	up	N/A	N/A
153768_at	153768	PRELID2	PRELI domain containing 2	5	5q32	10.15	2.35	0.23	5.35	5.35	up	N/A	N/A
153830_at	153830	FLJ31951	hypothetical protein FLJ31951	5	5q33.3	11.08	1.59	0.14	3.04	3.04	up	N/A	N/A
154007_at	154007	C6orf151	chromosome 6 open reading frame 151	6	6p24.3	5.41	0.56	0.1	1.49	1.49	up	N/A	N/A
157285_at	157285	DKFZp761P0423	homolog of rat pragma of Rnd2	8	8p23.1	4.31	0.74	0.17	1.67	1.67	up	N/A	N/A
157313_at	157313	CDCA2	cell division cycle associated 2	8	8p21.2	10.83	3.09	0.28	9.79	9.79	up	N/A	N/A
158747_at	158747	MOSPD2	motile sperm domain containing 2	X	Xp22.2	4.73	0.44	0.09	1.36	1.36	up	N/A	N/A
160364_at	160364	CLEC12A	C-type lectin domain family 12, member A	12	12p13.2	4.67	1.02	0.22	2.23	2.23	up	N/A	N/A
160897_at	160897	GPR180	G protein-coupled receptor 180	13	13q32.1	4.55	0.87	0.19	1.88	1.88	up	N/A	N/A
161198_at	161198	CLEC14A	C-type lectin domain family 14, member A	14	14q21.1	5.73	1.53	0.27	3.21	3.21	up	N/A	N/A
161742_at	161742	SPRED1	sprouty-related, EVH1 domain containing 1	15	15q14	4.56	0.52	0.11	1.45	1.45	up	N/A	N/A
162394_at	162394	SLFN5	schlafen family member 5	17	17q12	4.63	0.47	0.1	1.4	1.4	up	N/A	N/A
162681_at	162681	C18orf54	chromosome 18 open reading frame 54	18	18q21.2	4.98	0.55	0.11	1.49	1.49	up	N/A	N/A
162966_at	162966	ZNF600	zinc finger protein 600	19	19q13.41	5.61	1	0.18	2.08	2.08	up	N/A	N/A
162967_at	162967	ZNF320	zinc finger protein 320	19	19q13.41	7.9	1.66	0.21	3.32	3.32	up	N/A	N/A
162972_at	162972	ZNF550	zinc finger protein 550	19	19q13.43	4.28	0.37	0.09	1.29	1.29	up	N/A	N/A
163087_at	163087	ZNF383	zinc finger protein 383	19	19q13.12	5.28	0.7	0.13	1.65	1.65	up	N/A	N/A
163786_at	163786	SASS6	spindle assembly 6 homolog (C. elegans)	1	1p21.2	5.27	0.91	0.17	1.88	1.88	up	N/A	N/A
167153_at	167153	PAPD4	PAP associated domain containing 4	5	5q14.1	4.33	0.61	0.14	1.54	1.54	up	N/A	N/A
167227_at	167227	DCP2	DCP2 decapping enzyme homolog (S. cerevisiae)	5	5q22.2	5.38	0.5	0.09	1.43	1.43	up	N/A	N/A
397_at	397	ARHGDIB	Rho GDP dissociation inhibitor (GDI) beta	12	12p12.3	6.2	1.65	0.27	3.48	3.48	up	yes	3.79
170384_at	170384	FUT11	fucosyltransferase 11 (alpha (1,3) fucosyltransferase)	10	10q22.2	7.04	1.43	0.2	2.83	2.83	up	N/A	N/A
170575_at	170575	GIMAP1	GTPase, IMAP family member 1	7	7q36.1	5.98	1.62	0.27	3.3	3.3	up	N/A	N/A
192670_at	192670	EIF2C4	eukaryotic translation initiation factor 2C, 4	1	1p34.3	4.75	0.58	0.12	1.53	1.53	up	N/A	N/A
196527_at	196527	TMEM16F	transmembrane protein 16F	12	12q12	5.33	0.56	0.1	1.48	1.48	up	N/A	N/A
196528_at	196528	ARID2	AT rich interactive domain 2 (ARID, RFX-like)	12	12q12	4.69	0.53	0.11	1.45	1.45	up	N/A	N/A
197259_at	197259	MLKL	mixed lineage kinase domain-like	16	16q22.3	6.48	1.71	0.26	3.4	3.4	up	N/A	N/A
200081_at	200081	TXLNA	taxilin alpha	1	1p35.1	4.29	0.58	0.14	1.52	1.52	up	N/A	N/A
200107_at	200107	RP4-621O15.2	hypothetical protein FLJ31401	1	1q42.13	4.46	0.88	0.2	1.99	1.99	up	N/A	N/A
200844_at	200844	FLJ42117	FLJ42117 protein	3	3p14.2	5.9	1	0.17	2.11	2.11	up	N/A	N/A
200933_at	200933	FBXO45	F-box protein 45	3	3q29	5.68	0.77	0.13	1.69	1.69	up	N/A	N/A
201725_at	201725	LOC201725	hypothetical protein LOC201725	4	4q32.1	5.57	0.87	0.16	1.89	1.89	up	N/A	N/A
202309_at	202309	C5orf29	chromosome 5 open reading frame 29	5	5q11.2	5.2	1.51	0.29	3.33	3.33	up	N/A	N/A
203427_at	203427	SLC25A43	solute carrier family 25, member 43	X	Xq24	4.41	1.24	0.28	2.44	2.44	up	N/A	N/A
203522_at	203522	DDX26B	DEAD/H (Asp-Glu-Ala-Asp/His) box polypeptide 26B	X	Xq26.3	7.06	1.1	0.16	2.18	2.18	up	N/A	N/A
205428_at	205428	C3orf58	chromosome 3 open reading frame 58	3	3q24	4.9	0.44	0.09	1.36	1.36	up	N/A	N/A
219348_at	219348	PLAC9	placenta-specific 9	10	10q22.3	4.57	0.98	0.21	2.15	2.15	up	N/A	N/A
219699_at	219699	UNC5B	unc-5 homolog B (C. elegans)	10	10q22.1	5.45	1.32	0.24	2.67	2.67	up	N/A	N/A
219749_at	219749	ZNF25	zinc finger protein 25	10	10p11.21	4.63	0.99	0.21	2.12	2.12	up	N/A	N/A
219902_at	219902	TMEM136	transmembrane protein 136	11	11q23.3	4.62	0.47	0.1	1.38	1.38	up	N/A	N/A
219972_at	219972	MPEG1	macrophage expressed gene 1	11	11q12.1	5.05	1.68	0.33	3.41	3.41	up	N/A	N/A
221150_at	221150	C13orf3	chromosome 13 open reading frame 3	13	13q12.11	4.26	0.57	0.13	1.5	1.5	up	N/A	N/A
221184_at	221184	CPNE2	copine II	16	16q13	6.2	1.53	0.25	3.09	3.09	up	N/A	N/A
221472_at	221472	FGD2	FYVE, RhoGEF and PH domain containing 2	6	6p21.2	4.75	0.68	0.14	1.64	1.64	up	N/A	N/A
221756_at	221756	MGC39372	hypothetical protein MGC39372	6	6p25.2	5.61	1.53	0.27	3.28	3.28	up	N/A	N/A
221895_at	221895	JAZF1	JAZF zinc finger 1	7	7p15.2-p15.1	8.33	1.09	0.13	2.17	2.17	up	N/A	N/A
222553_at	222553	SLC35F1	solute carrier family 35, member F1	6	6q22.2-q22.31	4.17	0.77	0.19	1.82	1.82	up	N/A	N/A
245972_at	245972	ATP6V0D2	ATPase, H+ transporting, lysosomal 38kDa, V0 subunit d2	8	-	-4.84	-3.19	0.66	1.47	-0.68	down	N/A	N/A
254102_at	254102	EHBP1L1	EH domain binding protein 1-like 1	11	11q13.1	4.42	0.39	0.09	1.32	1.32	up	N/A	N/A
254225_at	254225	RNF169	ring finger protein 169	11	11q13.4	6.6	0.68	0.1	1.61	1.61	up	N/A	N/A
255919_at	255919	C16orf69	chromosome 16 open reading frame 69	16	16q12.1	5.37	0.69	0.13	1.63	1.63	up	N/A	N/A
256309_at	256309	CCDC110	coiled-coil domain containing 110	4	4q35.1	4.37	1.26	0.29	2.8	2.8	up	N/A	N/A
256586_at	256586	LYSMD2	LysM, putative peptidoglycan-binding, domain containing 2	15	15q21.2	5.09	1	0.2	2.19	2.19	up	N/A	N/A
256643_at	256643	CXorf23	chromosome X open reading frame 23	X	Xp22.12	4.51	0.75	0.17	1.7	1.7	up	N/A	N/A
257106_at	257106	ARHGAP30	Rho GTPase activating protein 30	1	1q23.3	6.65	0.97	0.15	2.03	2.03	up	N/A	N/A
257364_at	257364	SH3PX3	SH3 and PX domain containing 3	15	15q24.2	4.68	0.92	0.2	1.98	1.98	up	N/A	N/A
267002_at	267002	PGBD2	piggyBac transposable element derived 2	1	1q44	4.93	0.64	0.13	1.57	1.57	up	N/A	N/A
283209_at	283209	PGM2L1	phosphoglucomutase 2-like 1	11	11q13.4	6.64	1.37	0.21	2.64	2.64	up	N/A	N/A
283237_at	283237	TTC9C	tetratricopeptide repeat domain 9C	11	11q12.3	4.92	0.69	0.14	1.67	1.67	up	N/A	N/A
283337_at	283337	ZNF740	zinc finger protein 740	12	12q13.13	8.76	3.2	0.37	10.21	10.21	up	N/A	N/A
283431_at	283431	GAS2L3	growth arrest-specific 2 like 3	12	12q23.1	4.56	1.3	0.29	2.76	2.76	up	N/A	N/A
283464_at	283464	GLT8D3	glycosyltransferase 8 domain containing 3	12	12q12	6.32	0.85	0.13	1.8	1.8	up	N/A	N/A
283876_at	283876	FLJ39639	hypothetical protein FLJ39639	16	16p13.3	4.94	0.59	0.12	1.53	1.53	up	N/A	N/A
284021_at	284021	C17orf60	chromosome 17 open reading frame 60	17	17q23.3	5.64	0.82	0.15	1.83	1.83	up	N/A	N/A
284023_at	284023	LOC284023	hypothetical protein LOC284023	17	17p13.1	4.93	0.77	0.16	1.76	1.76	up	N/A	N/A
284119_at	284119	PTRF	polymerase I and transcript release factor	17	17q21.31	4.17	0.66	0.16	1.63	1.63	up	N/A	N/A
284406_at	284406	ZNF545	zinc finger protein 545	19	19q13.12	4.83	0.94	0.19	1.99	1.99	up	N/A	N/A
284611_at	284611	FAM102B	family with sequence similarity 102, member B	1	1p13.3	5.3	1.37	0.26	2.74	2.74	up	N/A	N/A
284716_at	284716	FAM80A	family with sequence similarity 80, member A	1	1p34.2	5.29	1.33	0.25	2.78	2.78	up	N/A	N/A
284996_at	284996	RNF149	ring finger protein 149	2	2q11.2	6.56	1.68	0.26	3.37	3.37	up	N/A	N/A
285195_at	285195	SLC9A9	solute carrier family 9 (sodium/hydrogen exchanger), member 9	3	3q24	4.63	0.7	0.15	1.69	1.69	up	N/A	N/A
285203_at	285203	C3orf64	chromosome 3 open reading frame 64	3	3p14.1	5.81	1.92	0.33	4.28	4.28	up	N/A	N/A
285382_at	285382	LOC285382	hypothetical gene supported by AK091454	3	3q27.2	5.29	1.47	0.28	3.2	3.2	up	N/A	N/A
285590_at	285590	SH3PXD2B	SH3 and PX domains 2B	5	5q35.1	4.48	0.53	0.12	1.46	1.46	up	N/A	N/A
286319_at	286319	TUSC1	tumor suppressor candidate 1	9	9p21.2	6.28	0.94	0.15	1.93	1.93	up	N/A	N/A
286343_at	286343	C9orf150	chromosome 9 open reading frame 150	9	9p23	4.57	1.54	0.34	2.74	2.74	up	N/A	N/A
337867_at	337867	PHGDHL1	phosphoglycerate dehydrogenase like 1	13	13q32.3	4.98	0.56	0.11	1.48	1.48	up	N/A	N/A
337876_at	337876	CHSY-2	chondroitin synthase-2	5	5q23.3	5.35	1.41	0.26	3.06	3.06	up	N/A	N/A
339745_at	339745	LOC339745	hypothetical protein LOC339745	2	2q22.1	4.77	0.57	0.12	1.49	1.49	up	N/A	N/A
340061_at	340061	TMEM173	transmembrane protein 173	5	5q31.2	4.59	0.9	0.2	1.95	1.95	up	N/A	N/A
345757_at	345757	TMEM157	transmembrane protein 157	5	5q21.1	4.82	0.59	0.12	1.53	1.53	up	N/A	N/A
353322_at	353322	ANKRD37	ankyrin repeat domain 37	4	4q35.1	6.7	1.51	0.23	3.02	3.02	up	N/A	N/A
353376_at	353376	TICAM2	toll-like receptor adaptor molecule 2	5	5q23.1	6.42	1.07	0.17	2.15	2.15	up	N/A	N/A
360023_at	360023	ZBTB41	zinc finger and BTB domain containing 41	1	1q31.3	4.15	0.72	0.17	1.73	1.73	up	N/A	N/A
387103_at	387103	C6orf173	chromosome 6 open reading frame 173	6	6q22.32	4.4	0.95	0.22	2.11	2.11	up	N/A	N/A
387638_at	387638	C10orf113	chromosome 10 open reading frame 113	10	10p12.31	5.31	0.74	0.14	1.71	1.71	up	N/A	N/A
389289_at	389289	AXIIR	similar to annexin II receptor	5	5p12	5.35	1.37	0.26	3.06	3.06	up	N/A	N/A
400077_at	400077	FLJ42957	FLJ42957 protein	12	12q24.22	4.85	1.54	0.32	3.29	3.29	up	N/A	N/A
404734_at	404734	MASK-BP3	MASK-4E-BP3 alternate reading frame gene	5	5q31.3	4.15	0.48	0.11	1.41	1.41	up	N/A	N/A
440275_at	440275	EIF2AK4	eukaryotic translation initiation factor 2 alpha kinase 4	15	15q15.1	4.38	0.67	0.15	1.62	1.62	up	N/A	N/A
441168_at	441168	FAM26F	family with sequence similarity 26, member F	6	6q22.1	7.36	3.09	0.42	10.89	10.89	up	N/A	N/A
441951_at	441951	C20orf199	chromosome 20 open reading frame 199	20	20q13.13	6.6	1.4	0.21	2.83	2.83	up	N/A	N/A
474344_at	474344	GIMAP6	GTPase, IMAP family member 6	7	-	4.15	1.27	0.31	2.73	2.73	up	N/A	N/A
494470_at	494470	RNF165	ring finger protein 165	18	18q21.1	4.66	1.03	0.22	2.25	2.25	up	N/A	N/A
552891_at	552891	LOC552891	hypothetical protein LOC552891	9	9q31.3	5.01	0.49	0.1	1.4	1.4	up	N/A	N/A
642649_at	642649	DKFZP779L1068	PRO0845	8	8q22.1	5.17	0.57	0.11	1.5	1.5	up	N/A	N/A
643866_at	643866	CBLN3	cerebellin 3 precursor	14	14q12	4.39	0.64	0.14	1.6	1.6	up	N/A	N/A
643911_at	643911	hCG_1815491	hCG1815491	16	16q12.2	7.01	2.02	0.29	3.74	3.74	up	N/A	N/A
643977_at	643977	FLJ32255	hypothetical protein LOC643977	5	5p12	5.45	1.16	0.21	2.44	2.44	up	N/A	N/A
644283_at	644283	FLJ43489	hypothetical protein LOC644283	7	7q11.21	4.16	0.7	0.17	1.68	1.68	up	N/A	N/A
644538_at	644538	LOC644538	hypothetical protein LOC644538	X	Xq26.3	5.72	0.98	0.17	2.04	2.04	up	N/A	N/A
646916_at	646916	LOC646916	hypothetical protein LOC646916	5	5p12	4.32	0.92	0.21	1.99	1.99	up	N/A	N/A
653602_at	653602	LOC653602	hypothetical LOC653602	2	2p24.3	7.57	1.87	0.25	4.06	4.06	up	N/A	N/A
30_at	30	ACAA1	acetyl-Coenzyme A acyltransferase 1 (peroxisomal 3-oxoacyl-Coenzyme A thiolase)	3	3p23-p22	-12.89	-2.23	0.17	0.21	-4.83	down	N/A	N/A
34_at	34	ACADM	acyl-Coenzyme A dehydrogenase, C-4 to C-12 straight chain	1	1p31	-6.23	-1.19	0.19	0.46	-2.19	down	N/A	N/A
36_at	36	ACADSB	acyl-Coenzyme A dehydrogenase, short/branched chain	10	10q26.13	-9.97	-2.18	0.22	0.23	-4.34	down	N/A	N/A
38_at	38	ACAT1	acetyl-Coenzyme A acetyltransferase 1 (acetoacetyl Coenzyme A thiolase)	11	11q22.3-q23.1	-6.8	-1.02	0.15	0.5	-1.99	down	N/A	N/A
48_at	48	ACO1	aconitase 1, soluble	9	9p22-q32|9p21.1	-8.87	-1.91	0.22	0.26	-3.8	down	N/A	N/A
51_at	51	ACOX1	acyl-Coenzyme A oxidase 1, palmitoyl	17	17q24-q25|17q25.1	-8.01	-1.41	0.18	0.38	-2.62	down	N/A	N/A
2026_at	2026	ENO2	enolase 2 (gamma, neuronal)	12	12p13	12.37	4.11	0.33	19.81	19.81	up	yes	8.03
95_at	95	ACY1	aminoacylase 1	3	3p21.1	-17.63	-3.63	0.21	0.08	-11.77	down	N/A	N/A
125_at	125	ADH1B	alcohol dehydrogenase IB (class I), beta polypeptide	4	4q21-q23	-4.97	-3.08	0.62	0.22	-4.52	down	N/A	N/A
126_at	126	ADH1C	alcohol dehydrogenase 1C (class I), gamma polypeptide	4	4q21-q23	-8.53	-2.86	0.34	0.15	-6.84	down	N/A	N/A
128_at	128	ADH5	alcohol dehydrogenase 5 (class III), chi polypeptide	4	4q21-q25	-4.82	-0.66	0.14	0.63	-1.6	down	N/A	N/A
50856_at	50856	CLEC4A	C-type lectin domain family 4, member A	12	12p13	6.34	1.77	0.28	3.57	3.57	up	yes	3.89
152_at	152	ADRA2C	adrenergic, alpha-2C-, receptor	4	4p16	-4.31	-0.54	0.13	0.7	-1.43	down	N/A	N/A
173_at	173	AFM	afamin	4	4q11-q13	-12.57	-5.23	0.42	0.02	-41	down	N/A	N/A
174_at	174	AFP	alpha-fetoprotein	4	4q11-q13	-5.4	-0.59	0.11	0.66	-1.51	down	N/A	N/A
189_at	189	AGXT	alanine-glyoxylate aminotransferase (oxalosis I; hyperoxaluria I; glycolicaciduria; serine-pyruvate aminotransferase)	2	2q36-q37	-9.32	-1.47	0.16	0.34	-2.93	down	N/A	N/A
191_at	191	AHCY	S-adenosylhomocysteine hydrolase	20	20cen-q13.1	-5.12	-1.26	0.25	0.44	-2.26	down	N/A	N/A
6337_at	6337	SCNN1A	sodium channel, nonvoltage-gated 1 alpha	12	12p13	-7.38	-3.43	0.46	0.19	-5.39	down	yes	-5.6
211_at	211	ALAS1	aminolevulinate, delta-, synthase 1	3	3p21.1	-4.58	-0.9	0.2	0.57	-1.74	down	N/A	N/A
213_at	213	ALB	albumin	4	4q11-q13	-7.93	-3.09	0.39	0.08	-12.96	down	N/A	N/A
217_at	217	ALDH2	aldehyde dehydrogenase 2 family (mitochondrial)	12	12q24.2	-5.34	-1.42	0.27	0.4	-2.48	down	N/A	N/A
219_at	219	ALDH1B1	aldehyde dehydrogenase 1 family, member B1	9	9p11.1	-7.97	-1.28	0.16	0.4	-2.48	down	N/A	N/A
223_at	223	ALDH9A1	aldehyde dehydrogenase 9 family, member A1	1	1q23.1	-6.87	-0.81	0.12	0.57	-1.75	down	N/A	N/A
224_at	224	ALDH3A2	aldehyde dehydrogenase 3 family, member A2	17	17p11.2	-5.81	-1.25	0.22	0.42	-2.37	down	N/A	N/A
81575_at	81575	APOLD1	apolipoprotein L domain containing 1	12	12p13.1	4.22	1.92	0.46	4.67	4.67	up	yes	5.54
249_at	249	ALPL	alkaline phosphatase, liver/bone/kidney	1	1p36.1-p34	-4.7	-0.43	0.09	0.74	-1.35	down	N/A	N/A
251_at	251	ALPPL2	alkaline phosphatase, placental-like 2	2	2q37	-5.06	-0.54	0.11	0.69	-1.46	down	N/A	N/A
259_at	259	AMBP	alpha-1-microglobulin/bikunin precursor	9	9q32-q33	-9.21	-1.67	0.18	0.3	-3.31	down	N/A	N/A
273_at	273	AMPH	amphiphysin (Stiff-Man syndrome with breast cancer 128kDa autoantigen)	7	7p14-p13	-5.58	-0.91	0.16	0.5	-2.01	down	N/A	N/A
275_at	275	AMT	aminomethyltransferase	3	3p21.2-p21.1	-8.62	-1.75	0.2	0.31	-3.18	down	N/A	N/A
287_at	287	ANK2	ankyrin 2, neuronal	4	4q25-q27	-8.56	-3.27	0.38	0.13	-7.82	down	N/A	N/A
288_at	288	ANK3	ankyrin 3, node of Ranvier (ankyrin G)	10	10q21	-5.57	-0.91	0.16	0.55	-1.82	down	N/A	N/A
292_at	292	SLC25A5	solute carrier family 25 (mitochondrial carrier; adenine nucleotide translocator), member 5	X	Xq24-q26	-4.51	-1.24	0.28	0.51	-1.95	down	N/A	N/A
320_at	320	APBA1	amyloid beta (A4) precursor protein-binding, family A, member 1 (X11)	9	9q13-q21.1	-4.89	-0.41	0.08	0.75	-1.33	down	N/A	N/A
327_at	327	APEH	N-acylaminoacyl-peptide hydrolase	3	3p21.31	-5.91	-1.52	0.26	0.4	-2.49	down	N/A	N/A
350_at	350	APOH	apolipoprotein H (beta-2-glycoprotein I)	17	17q23-qter	-11.93	-4.43	0.37	0.04	-25.6	down	N/A	N/A
6515_at	6515	SLC2A3	solute carrier family 2 (facilitated glucose transporter), member 3	12	12p13.3	5.01	1.81	0.36	3.52	3.52	up	yes	5.12
363_at	363	AQP6	aquaporin 6, kidney specific	12	12q13	-6.99	-0.58	0.08	0.67	-1.49	down	N/A	N/A
364_at	364	AQP7	aquaporin 7	9	9p13	-5.5	-0.99	0.18	0.48	-2.08	down	N/A	N/A
368_at	368	ABCC6	ATP-binding cassette, sub-family C (CFTR/MRP), member 6	16	16p13.1	-5.22	-0.77	0.15	0.58	-1.74	down	N/A	N/A
379_at	379	ARL4D	ADP-ribosylation factor-like 4D	17	17q12-q21	-7.27	-1.56	0.21	0.38	-2.66	down	N/A	N/A
384_at	384	ARG2	arginase, type II	14	14q24.1-q24.3	-4.59	-2.11	0.46	0.34	-2.94	down	N/A	N/A
402_at	402	ARL2	ADP-ribosylation factor-like 2	11	11q13	-5.05	-0.73	0.14	0.61	-1.64	down	N/A	N/A
414_at	414	ARSD	arylsulfatase D	X	Xp22.3	-4.74	-0.6	0.13	0.66	-1.52	down	N/A	N/A
416_at	416	ARSF	arylsulfatase F	X	Xp22.3	-6.28	-1.27	0.2	0.44	-2.25	down	N/A	N/A
433_at	433	ASGR2	asialoglycoprotein receptor 2	17	17p	-4.25	-0.39	0.09	0.76	-1.32	down	N/A	N/A
435_at	435	ASL	argininosuccinate lyase	7	7cen-q11.2	-6.43	-1.31	0.2	0.42	-2.4	down	N/A	N/A
9332_at	9332	CD163	CD163 molecule	12	12p13.3	6.05	2.38	0.39	5.33	5.33	up	yes	5.61
460_at	460	ASTN1	astrotactin 1	1	1q25.2	-4.31	-0.38	0.09	0.77	-1.31	down	N/A	N/A
462_at	462	SERPINC1	serpin peptidase inhibitor, clade C (antithrombin), member 1	1	1q23-q25.1	-6.14	-0.73	0.12	0.59	-1.68	down	N/A	N/A
9976_at	9976	CLEC2B	C-type lectin domain family 2, member B	12	12p13-p12	6.02	1.43	0.24	2.93	2.93	up	yes	3.99
479_at	479	ATP12A	ATPase, H+/K+ transporting, nongastric, alpha polypeptide	13	13q12.12|13q12.1-q12.3	-6.46	-1.07	0.16	0.45	-2.21	down	N/A	N/A
501_at	501	ALDH7A1	aldehyde dehydrogenase 7 family, member A1	5	5q31	-6.49	-1.05	0.16	0.48	-2.09	down	N/A	N/A
509_at	509	ATP5C1	ATP synthase, H+ transporting, mitochondrial F1 complex, gamma polypeptide 1	10	10p15.1	-5.14	-0.58	0.11	0.68	-1.47	down	N/A	N/A
516_at	516	ATP5G1	ATP synthase, H+ transporting, mitochondrial F0 complex, subunit C1 (subunit 9)	17	17q21.32	-6.31	-0.81	0.13	0.58	-1.72	down	N/A	N/A
518_at	518	ATP5G3	ATP synthase, H+ transporting, mitochondrial F0 complex, subunit C3 (subunit 9)	2	2q31.1	-5.01	-0.88	0.18	0.57	-1.76	down	N/A	N/A
522_at	522	ATP5J	ATP synthase, H+ transporting, mitochondrial F0 complex, subunit F6	21	21q21.1	-4.22	-0.64	0.15	0.66	-1.52	down	N/A	N/A
3678_at	3678	ITGA5	integrin, alpha 5 (fibronectin receptor, alpha polypeptide)	12	12q11-q13	4.26	0.79	0.18	1.82	1.82	up	yes	2.9
549_at	549	AUH	AU RNA binding protein/enoyl-Coenzyme A hydratase	9	9q22.31	-6.37	-1.19	0.19	0.46	-2.16	down	N/A	N/A
563_at	563	AZGP1	alpha-2-glycoprotein 1, zinc-binding	7	7q22.1	-8.04	-4.05	0.5	0.08	-12.16	down	N/A	N/A
582_at	582	BBS1	Bardet-Biedl syndrome 1	11	11q13.1	-4.79	-0.55	0.12	0.68	-1.47	down	N/A	N/A
590_at	590	BCHE	butyrylcholinesterase	3	3q26.1-q26.2	-8.07	-2.58	0.32	0.17	-5.86	down	N/A	N/A
594_at	594	BCKDHB	branched chain keto acid dehydrogenase E1, beta polypeptide (maple syrup urine disease)	6	6q13-q15	-7.66	-1.36	0.18	0.4	-2.5	down	N/A	N/A
607_at	607	BCL9	B-cell CLL/lymphoma 9	1	1q21	-4.85	-0.52	0.11	0.7	-1.42	down	N/A	N/A
622_at	622	BDH1	3-hydroxybutyrate dehydrogenase, type 1	3	3q29	-5.38	-1.31	0.24	0.47	-2.14	down	N/A	N/A
623_at	623	BDKRB1	bradykinin receptor B1	14	14q32.1-q32.2	-4.97	-0.64	0.13	0.64	-1.56	down	N/A	N/A
624_at	624	BDKRB2	bradykinin receptor B2	14	14q32.1-q32.2	-4.45	-1.43	0.32	0.37	-2.74	down	N/A	N/A
634_at	634	CEACAM1	carcinoembryonic antigen-related cell adhesion molecule 1 (biliary glycoprotein)	19	19q13.2	-5.13	-1.24	0.24	0.45	-2.2	down	N/A	N/A
638_at	638	BIK	BCL2-interacting killer (apoptosis-inducing)	22	22q13.31	-5.36	-0.75	0.14	0.58	-1.72	down	N/A	N/A
655_at	655	BMP7	bone morphogenetic protein 7 (osteogenic protein 1)	20	20q13	-5.98	-0.42	0.07	0.75	-1.34	down	N/A	N/A
670_at	670	BPHL	biphenyl hydrolase-like (serine hydrolase; breast epithelial mucin-associated antigen)	6	6p25	-8.11	-2.25	0.28	0.21	-4.75	down	N/A	N/A
671_at	671	BPI	bactericidal/permeability-increasing protein	20	20q11.23-q12	-6.18	-1.48	0.24	0.32	-3.17	down	N/A	N/A
686_at	686	BTD	biotinidase	3	3p25	-7.14	-1.17	0.16	0.44	-2.25	down	N/A	N/A
727_at	727	C5	complement component 5	9	9q33-q34	-11.55	-1.84	0.16	0.28	-3.6	down	N/A	N/A
359_at	359	AQP2	aquaporin 2 (collecting duct)	12	12q12-q13	-28.1	-4.93	0.18	0.03	-33.04	down	yes	-3.9
762_at	762	CA4	carbonic anhydrase IV	17	17q23	-4.58	-1.52	0.33	0.4	-2.47	down	N/A	N/A
767_at	767	CA8	carbonic anhydrase VIII	8	8q11-q12	-5.42	-0.55	0.1	0.68	-1.47	down	N/A	N/A
773_at	773	CACNA1A	calcium channel, voltage-dependent, P/Q type, alpha 1A subunit	19	19p13.2-p13.1	-4.69	-0.35	0.07	0.79	-1.27	down	N/A	N/A
788_at	788	SLC25A20	solute carrier family 25 (carnitine/acylcarnitine translocase), member 20	3	3p21.31	-5.98	-1.05	0.17	0.47	-2.13	down	N/A	N/A
56901_at	56901	NDUFA4L2	NADH dehydrogenase (ubiquinone) 1 alpha subcomplex, 4-like 2	12	12q13.3	8.91	3.52	0.4	14.69	14.69	up	yes	14.67
810_at	810	CALML3	calmodulin-like 3	10	10pter-p13	-6.36	-1.51	0.24	0.31	-3.25	down	N/A	N/A
815_at	815	CAMK2A	calcium/calmodulin-dependent protein kinase (CaM kinase) II alpha	5	5q33.1	-4.43	-0.42	0.09	0.75	-1.33	down	N/A	N/A
818_at	818	CAMK2G	calcium/calmodulin-dependent protein kinase (CaM kinase) II gamma	10	10q22	-6.34	-0.82	0.13	0.55	-1.81	down	N/A	N/A
7103_at	7103	TSPAN8	tetraspanin 8	12	12q14.1-q21.1	-9.21	-3.94	0.43	0.08	-12.82	down	yes	-4.12
828_at	828	CAPS	calcyphosine	19	19p13.3	-4.74	-0.5	0.1	0.71	-1.41	down	N/A	N/A
842_at	842	CASP9	caspase 9, apoptosis-related cysteine peptidase	1	1p36.3-p36.1	-4.87	-0.52	0.11	0.7	-1.42	down	N/A	N/A
846_at	846	CASR	calcium-sensing receptor (hypocalciuric hypercalcemia 1, severe neonatal hyperparathyroidism)	3	3q13	-7.71	-0.77	0.1	0.59	-1.7	down	N/A	N/A
847_at	847	CAT	catalase	11	11p13	-6.45	-1.05	0.16	0.49	-2.05	down	N/A	N/A
866_at	866	SERPINA6	serpin peptidase inhibitor, clade A (alpha-1 antiproteinase, antitrypsin), member 6	14	14q32.1	-5.71	-2.19	0.38	0.25	-3.99	down	N/A	N/A
956_at	956	ENTPD3	ectonucleoside triphosphate diphosphohydrolase 3	3	3p21.3	-10.34	-1.31	0.13	0.4	-2.51	down	N/A	N/A
957_at	957	ENTPD5	ectonucleoside triphosphate diphosphohydrolase 5	14	14q24	-10.2	-2.03	0.2	0.23	-4.32	down	N/A	N/A
1001_at	1001	CDH3	cadherin 3, type 1, P-cadherin (placental)	16	16q22.1	-8.32	-1.24	0.15	0.42	-2.4	down	N/A	N/A
1007_at	1007	CDH9	cadherin 9, type 2 (T1-cadherin)	5	5p14	-6.84	-1.23	0.18	0.44	-2.27	down	N/A	N/A
1013_at	1013	CDH15	cadherin 15, M-cadherin (myotubule)	16	16q24.3	-4.79	-0.41	0.09	0.75	-1.34	down	N/A	N/A
1014_at	1014	CDH16	cadherin 16, KSP-cadherin	16	16q22.1	-9.54	-1.96	0.2	0.27	-3.73	down	N/A	N/A
1028_at	1028	CDKN1C	cyclin-dependent kinase inhibitor 1C (p57, Kip2)	11	11p15.5	-4.96	-1.15	0.23	0.47	-2.13	down	N/A	N/A
1056_at	1056	CEL	carboxyl ester lipase (bile salt-stimulated lipase)	9	9q34.3	-6.5	-1.68	0.26	0.33	-3.05	down	N/A	N/A
1081_at	1081	CGA	glycoprotein hormones, alpha polypeptide	6	6q12-q21	-5.04	-0.6	0.12	0.65	-1.53	down	N/A	N/A
1113_at	1113	CHGA	chromogranin A (parathyroid secretory protein 1)	14	14q32	-4.27	-0.6	0.14	0.65	-1.55	down	N/A	N/A
1114_at	1114	CHGB	chromogranin B (secretogranin 1)	20	20pter-p12	-5.13	-2.02	0.39	0.35	-2.88	down	N/A	N/A
1124_at	1124	CHN2	chimerin (chimaerin) 2	7	7p15.3	-5.61	-0.41	0.07	0.75	-1.33	down	N/A	N/A
1141_at	1141	CHRNB2	cholinergic receptor, nicotinic, beta 2 (neuronal)	1	1q21.3	-4.7	-0.43	0.09	0.74	-1.35	down	N/A	N/A
1154_at	1154	CISH	cytokine inducible SH2-containing protein	3	3p21.3	-5.38	-0.95	0.18	0.54	-1.85	down	N/A	N/A
1184_at	1184	CLCN5	chloride channel 5 (nephrolithiasis 2, X-linked, Dent disease)	X	Xp11.23-p11.22	-7.56	-1.34	0.18	0.41	-2.42	down	N/A	N/A
1186_at	1186	CLCN7	chloride channel 7	16	16p13	-4.71	-0.47	0.1	0.72	-1.38	down	N/A	N/A
1634_at	1634	DCN	decorin	12	12q21.33	-7	-3.32	0.47	0.15	-6.58	down	yes	-5.81
1209_at	1209	CLPTM1	cleft lip and palate associated transmembrane protein 1	19	19q13.2-q13.3	-4.36	-0.64	0.15	0.63	-1.59	down	N/A	N/A
1285_at	1285	COL4A3	collagen, type IV, alpha 3 (Goodpasture antigen)	2	2q36-q37	-7.21	-0.67	0.09	0.63	-1.59	down	N/A	N/A
1286_at	1286	COL4A4	collagen, type IV, alpha 4	2	2q35-q37	-6.97	-1.64	0.23	0.33	-3	down	N/A	N/A
1287_at	1287	COL4A5	collagen, type IV, alpha 5 (Alport syndrome)	X	Xq22	-7.83	-0.88	0.11	0.55	-1.82	down	N/A	N/A
1288_at	1288	COL4A6	collagen, type IV, alpha 6	X	Xq22	-10	-0.76	0.08	0.59	-1.69	down	N/A	N/A
1294_at	1294	COL7A1	collagen, type VII, alpha 1 (epidermolysis bullosa, dystrophic, dominant and recessive)	3	3p21.1	-5.16	-0.53	0.1	0.69	-1.44	down	N/A	N/A
1298_at	1298	COL9A2	collagen, type IX, alpha 2	1	1p33-p32	-4.73	-0.44	0.09	0.73	-1.37	down	N/A	N/A
1325_at	1325	CORT	cortistatin	1	1p36|1p36.22	-5.31	-0.68	0.13	0.62	-1.61	down	N/A	N/A
1370_at	1370	CPN2	carboxypeptidase N, polypeptide 2	3	3q29	-6.74	-2.09	0.31	0.23	-4.28	down	N/A	N/A
1376_at	1376	CPT2	carnitine palmitoyltransferase II	1	1p32	-4.58	-0.77	0.17	0.61	-1.65	down	N/A	N/A
1380_at	1380	CR2	complement component (3d/Epstein Barr virus) receptor 2	1	1q32	-5.36	-2.04	0.38	0.16	-6.08	down	N/A	N/A
1382_at	1382	CRABP2	cellular retinoic acid binding protein 2	1	1q21.3	-6.2	-0.56	0.09	0.68	-1.48	down	N/A	N/A
1384_at	1384	CRAT	carnitine acetyltransferase	9	9q34.1	-4.49	-0.8	0.18	0.59	-1.69	down	N/A	N/A
1393_at	1393	CRHBP	corticotropin releasing hormone binding protein	5	5q11.2-q13.3	-7.85	-2.67	0.34	0.16	-6.3	down	N/A	N/A
1409_at	1409	CRYAA	crystallin, alpha A	21	21q22.3	-10.81	-3.06	0.28	0.11	-9.47	down	N/A	N/A
1417_at	1417	CRYBB3	crystallin, beta B3	22	22q11.2-q12.1|22q11.23	-4.49	-0.43	0.1	0.73	-1.36	down	N/A	N/A
1428_at	1428	CRYM	crystallin, mu	16	16p13.11-p12.3	-7.39	-2.02	0.27	0.27	-3.72	down	N/A	N/A
1468_at	1468	SLC25A10	solute carrier family 25 (mitochondrial carrier; dicarboxylate transporter), member 10	17	17q25.3	-9.09	-1.61	0.18	0.32	-3.14	down	N/A	N/A
5053_at	5053	PAH	phenylalanine hydroxylase	12	12q22-q24.2	-7.38	-5.34	0.72	0.05	-20.44	down	yes	-8.22
1497_at	1497	CTNS	cystinosis, nephropathic	17	17p13	-4.26	-0.66	0.16	0.64	-1.57	down	N/A	N/A
1512_at	1512	CTSH	cathepsin H	15	15q24-q25	-7.52	-1.33	0.18	0.4	-2.48	down	N/A	N/A
1515_at	1515	CTSL2	cathepsin L2	9	9q22.2	-9.65	-2.54	0.26	0.16	-6.07	down	N/A	N/A
1545_at	1545	CYP1B1	cytochrome P450, family 1, subfamily B, polypeptide 1	2	2p21	-4.46	-1.54	0.35	0.39	-2.59	down	N/A	N/A
1551_at	1551	CYP3A7	cytochrome P450, family 3, subfamily A, polypeptide 7	7	7q21-q22.1	-6.01	-2.23	0.37	0.18	-5.42	down	N/A	N/A
1555_at	1555	CYP2B6	cytochrome P450, family 2, subfamily B, polypeptide 6	19	19q13.2	-4.37	-0.55	0.12	0.67	-1.48	down	N/A	N/A
1576_at	1576	CYP3A4	cytochrome P450, family 3, subfamily A, polypeptide 4	7	7q21.1	-6.74	-0.94	0.14	0.52	-1.91	down	N/A	N/A
1579_at	1579	CYP4A11	cytochrome P450, family 4, subfamily A, polypeptide 11	1	1p33	-9.67	-2.16	0.22	0.23	-4.33	down	N/A	N/A
1582_at	1582	CYP8B1	cytochrome P450, family 8, subfamily B, polypeptide 1	3	3p22-p21.3	-9.75	-4.03	0.41	0.07	-14.53	down	N/A	N/A
1585_at	1585	CYP11B2	cytochrome P450, family 11, subfamily B, polypeptide 2	8	8q21-q22	-4.78	-0.67	0.14	0.63	-1.59	down	N/A	N/A
1586_at	1586	CYP17A1	cytochrome P450, family 17, subfamily A, polypeptide 1	10	10q24.3	-9.55	-3.28	0.34	0.07	-13.46	down	N/A	N/A
1594_at	1594	CYP27B1	cytochrome P450, family 27, subfamily B, polypeptide 1	12	12q13.1-q13.3	-11.7	-4.8	0.41	0.03	-33.12	down	N/A	N/A
1602_at	1602	DACH1	dachshund homolog 1 (Drosophila)	13	13q22	-7.19	-2.03	0.28	0.26	-3.9	down	N/A	N/A
1610_at	1610	DAO	D-amino-acid oxidase	12	12q24	-10.27	-3.16	0.31	0.11	-9.06	down	N/A	N/A
1629_at	1629	DBT	dihydrolipoamide branched chain transacylase E2	1	1p31	-8.05	-0.95	0.12	0.51	-1.96	down	N/A	N/A
949_at	949	SCARB1	scavenger receptor class B, member 1	12	12q24.31	7.5	2.15	0.29	5.15	5.15	up	yes	15.62
1644_at	1644	DDC	dopa decarboxylase (aromatic L-amino acid decarboxylase)	7	7p11	-6.21	-1.42	0.23	0.37	-2.67	down	N/A	N/A
1647_at	1647	GADD45A	growth arrest and DNA-damage-inducible, alpha	1	1p31.2-p31.1	-5.31	-1.16	0.22	0.47	-2.13	down	N/A	N/A
1662_at	1662	DDX10	DEAD (Asp-Glu-Ala-Asp) box polypeptide 10	11	11q22-q23	-4.62	-1.2	0.26	0.44	-2.3	down	N/A	N/A
1666_at	1666	DECR1	2,4-dienoyl CoA reductase 1, mitochondrial	8	8q21.3	-4.63	-0.84	0.18	0.59	-1.68	down	N/A	N/A
3242_at	3242	HPD	4-hydroxyphenylpyruvate dioxygenase	12	12q24-qter	-14.17	-6.24	0.44	0.01	-70.64	down	yes	-6.84
1676_at	1676	DFFA	DNA fragmentation factor, 45kDa, alpha polypeptide	1	1p36.3-p36.2	-4.18	-0.42	0.1	0.75	-1.33	down	N/A	N/A
1733_at	1733	DIO1	deiodinase, iodothyronine, type I	1	1p33-p32	-19.69	-7.14	0.36	0.01	-105.18	down	N/A	N/A
1757_at	1757	SARDH	sarcosine dehydrogenase	9	9q33-q34	-5.6	-0.52	0.09	0.69	-1.44	down	N/A	N/A
1760_at	1760	DMPK	dystrophia myotonica-protein kinase	19	19q13.3	-4.61	-0.54	0.12	0.68	-1.48	down	N/A	N/A
1773_at	1773	DNASE1	deoxyribonuclease I	16	16p13.3	-5.03	-0.57	0.11	0.69	-1.46	down	N/A	N/A
1776_at	1776	DNASE1L3	deoxyribonuclease I-like 3	3	3p21.1-p14.3	-5.49	-1.75	0.32	0.35	-2.86	down	N/A	N/A
2254_at	2254	FGF9	fibroblast growth factor 9 (glia-activating factor)	13	13q11-q12	-8.89	-4.4	0.49	0.16	-6.39	down	yes	-5.73
1807_at	1807	DPYS	dihydropyrimidinase	8	8q22	-5.19	-2.66	0.51	0.18	-5.41	down	N/A	N/A
1838_at	1838	DTNB	dystrobrevin, beta	2	2p24	-5.31	-0.46	0.09	0.73	-1.37	down	N/A	N/A
1840_at	1840	DTX1	deltex homolog 1 (Drosophila)	12	12q24.13	-5.23	-0.74	0.14	0.59	-1.7	down	N/A	N/A
28984_at	28984	RGC32	response gene to complement 32	13	13q14.11	6.15	2.15	0.35	4.69	4.69	up	yes	4.7
1892_at	1892	ECHS1	enoyl Coenzyme A hydratase, short chain, 1, mitochondrial	10	10q26.2-q26.3	-11.17	-1.69	0.15	0.32	-3.17	down	N/A	N/A
10562_at	10562	OLFM4	olfactomedin 4	13	13q21.1	-7.36	-1.94	0.26	0.2	-4.9	down	yes	-6.3
6564_at	6564	SLC15A1	solute carrier family 15 (oligopeptide transporter), member 1	13	13q33-q34	-4.61	-1.55	0.34	0.43	-2.33	down	yes	-3.04
2016_at	2016	EMX1	empty spiracles homeobox 1	2	2p14-p13	-8.79	-0.98	0.11	0.51	-1.96	down	N/A	N/A
2036_at	2036	EPB41L1	erythrocyte membrane protein band 4.1-like 1	20	20q11.2-q12	-4.2	-0.63	0.15	0.65	-1.53	down	N/A	N/A
2052_at	2052	EPHX1	epoxide hydrolase 1, microsomal (xenobiotic)	1	1q42.1	-4.6	-1.17	0.26	0.38	-2.61	down	N/A	N/A
2053_at	2053	EPHX2	epoxide hydrolase 2, cytoplasmic	8	8p21-p12	-9.52	-1.92	0.2	0.27	-3.71	down	N/A	N/A
2064_at	2064	ERBB2	v-erb-b2 erythroblastic leukemia viral oncogene homolog 2, neuro/glioblastoma derived oncogene homolog (avian)	17	17q11.2-q12|17q21.1	-5.12	-0.45	0.09	0.73	-1.36	down	N/A	N/A
2066_at	2066	ERBB4	v-erb-a erythroblastic leukemia viral oncogene homolog 4 (avian)	2	2q33.3-q34	-6.73	-1.21	0.18	0.4	-2.47	down	N/A	N/A
3002_at	3002	GZMB	granzyme B (granzyme 2, cytotoxic T-lymphocyte-associated serine esterase 1)	14	14q11.2	5.07	1.99	0.39	5.68	5.68	up	yes	7.71
2109_at	2109	ETFB	electron-transfer-flavoprotein, beta polypeptide	19	19q13.3	-6.22	-0.93	0.15	0.53	-1.89	down	N/A	N/A
2121_at	2121	EVC	Ellis van Creveld syndrome	4	4p16	-5.31	-0.39	0.07	0.77	-1.31	down	N/A	N/A
2122_at	2122	EVI1	ecotropic viral integration site 1	3	3q24-q28	-5.41	-1.62	0.3	0.37	-2.71	down	N/A	N/A
2125_at	2125	EVPL	envoplakin	17	17q25	-4.88	-0.47	0.1	0.72	-1.39	down	N/A	N/A
2128_at	2128	EVX1	even-skipped homeobox 1	7	7p15-p14	-5.19	-0.41	0.08	0.75	-1.33	down	N/A	N/A
2139_at	2139	EYA2	eyes absent homolog 2 (Drosophila)	20	20q13.1	-6.13	-0.95	0.15	0.52	-1.93	down	N/A	N/A
2160_at	2160	F11	coagulation factor XI (plasma thromboplastin antecedent)	4	4q35	-15.59	-2.83	0.18	0.14	-7.04	down	N/A	N/A
2166_at	2166	FAAH	fatty acid amide hydrolase	1	1p35-p34	-4.22	-0.7	0.17	0.63	-1.58	down	N/A	N/A
6039_at	6039	RNASE6	ribonuclease, RNase A family, k6	14	14q11.2	6.29	2.1	0.33	4.57	4.57	up	yes	3.58
2184_at	2184	FAH	fumarylacetoacetate hydrolase (fumarylacetoacetase)	15	15q23-q25	-4.27	-1.02	0.24	0.49	-2.04	down	N/A	N/A
2192_at	2192	FBLN1	fibulin 1	22	22q13.31	-5.1	-0.62	0.12	0.64	-1.55	down	N/A	N/A
2203_at	2203	FBP1	fructose-1,6-bisphosphatase 1	9	9q22.3	-13.3	-3.47	0.26	0.09	-10.71	down	N/A	N/A
2230_at	2230	FDX1	ferredoxin 1	11	11q22	-8.47	-1.23	0.15	0.44	-2.28	down	N/A	N/A
2235_at	2235	FECH	ferrochelatase (protoporphyria)	18	18q21.3	-8.01	-1.1	0.14	0.46	-2.15	down	N/A	N/A
2246_at	2246	FGF1	fibroblast growth factor 1 (acidic)	5	5q31	-9.25	-1.59	0.17	0.31	-3.18	down	N/A	N/A
112399_at	112399	EGLN3	egl nine homolog 3 (C. elegans)	14	14q13.1	13.28	4.49	0.34	23.75	23.75	up	yes	10.28
2261_at	2261	FGFR3	fibroblast growth factor receptor 3 (achondroplasia, thanatophoric dwarfism)	4	4p16.3	-6.67	-0.82	0.12	0.57	-1.74	down	N/A	N/A
2262_at	2262	GPC5	glypican 5	13	13q32	-13.43	-4.3	0.32	0.04	-25.54	down	N/A	N/A
2272_at	2272	FHIT	fragile histidine triad gene	3	3p14.2	-7.04	-1.61	0.23	0.35	-2.88	down	N/A	N/A
2296_at	2296	FOXC1	forkhead box C1	6	6p25	-4.37	-1.33	0.31	0.42	-2.4	down	N/A	N/A
2318_at	2318	FLNC	filamin C, gamma (actin binding protein 280)	7	7q32-q35	-4.78	-0.49	0.1	0.71	-1.4	down	N/A	N/A
2326_at	2326	FMO1	flavin containing monooxygenase 1	1	1q23-q25	-6.06	-2.11	0.35	0.26	-3.78	down	N/A	N/A
2329_at	2329	FMO4	flavin containing monooxygenase 4	1	1q23-q25	-11.21	-2.42	0.22	0.19	-5.36	down	N/A	N/A
2330_at	2330	FMO5	flavin containing monooxygenase 5	1	1q21.1	-10.28	-2.55	0.25	0.18	-5.54	down	N/A	N/A
2348_at	2348	FOLR1	folate receptor 1 (adult)	11	11q13.3-q14.1	-6.23	-2.28	0.37	0.26	-3.85	down	N/A	N/A
2352_at	2352	FOLR3	folate receptor 3 (gamma)	11	11q13	-5.28	-1.16	0.22	0.49	-2.06	down	N/A	N/A
2444_at	2444	FRK	fyn-related kinase	6	6q21-q22.3	-4.42	-0.97	0.22	0.54	-1.84	down	N/A	N/A
2475_at	2475	FRAP1	FK506 binding protein 12-rapamycin associated protein 1	1	1p36.2	-6.54	-0.66	0.1	0.64	-1.57	down	N/A	N/A
2525_at	2525	FUT3	fucosyltransferase 3 (galactoside 3(4)-L-fucosyltransferase, Lewis blood group)	19	19p13.3	-9.91	-1.3	0.13	0.41	-2.47	down	N/A	N/A
2528_at	2528	FUT6	fucosyltransferase 6 (alpha (1,3) fucosyltransferase)	19	19p13.3	-6.74	-1.11	0.16	0.46	-2.17	down	N/A	N/A
2529_at	2529	FUT7	fucosyltransferase 7 (alpha (1,3) fucosyltransferase)	9	9q34.3	-4.48	-0.4	0.09	0.75	-1.33	down	N/A	N/A
114088_at	114088	TRIM9	tripartite motif-containing 9	14	14q22.1	6.1	1.56	0.25	3.3	3.3	up	yes	3.05
2555_at	2555	GABRA2	gamma-aminobutyric acid (GABA) A receptor, alpha 2	4	4p12	-6.07	-1.41	0.23	0.32	-3.14	down	N/A	N/A
2580_at	2580	GAK	cyclin G associated kinase	4	4p16	-4.53	-0.61	0.13	0.67	-1.5	down	N/A	N/A
2592_at	2592	GALT	galactose-1-phosphate uridylyltransferase	9	9p13	-4.46	-0.44	0.1	0.74	-1.36	down	N/A	N/A
2619_at	2619	GAS1	growth arrest-specific 1	9	9q21.3-q22	-7.7	-1.1	0.14	0.48	-2.1	down	N/A	N/A
4329_at	4329	ALDH6A1	aldehyde dehydrogenase 6 family, member A1	14	14q24.3	-13.45	-3.49	0.26	0.1	-10.5	down	yes	-5.36
5104_at	5104	SERPINA5	serpin peptidase inhibitor, clade A (alpha-1 antiproteinase, antitrypsin), member 5	14	14q32.1	-29.17	-6.52	0.22	0.01	-90.27	down	yes	-5.8
2639_at	2639	GCDH	glutaryl-Coenzyme A dehydrogenase	19	19p13.2	-5.39	-1.26	0.23	0.42	-2.4	down	N/A	N/A
2643_at	2643	GCH1	GTP cyclohydrolase 1 (dopa-responsive dystonia)	14	14q22.1-q22.2	-7.26	-1.94	0.27	0.27	-3.77	down	N/A	N/A
2696_at	2696	GIPR	gastric inhibitory polypeptide receptor	19	19q13.3	-4.37	-0.39	0.09	0.76	-1.31	down	N/A	N/A
2705_at	2705	GJB1	gap junction protein, beta 1, 32kDa	X	Xq13.1	-9.04	-1.61	0.18	0.33	-3.03	down	N/A	N/A
113146_at	113146	AHNAK2	AHNAK nucleoprotein 2	14	14q32.33	11.88	4	0.34	19.81	19.81	up	yes	7.16
2719_at	2719	GPC3	glypican 3	X	Xq26.1	-4.34	-1.59	0.37	0.57	-1.76	down	N/A	N/A
2720_at	2720	GLB1	galactosidase, beta 1	3	3p21.33	-4.26	-0.9	0.21	0.57	-1.76	down	N/A	N/A
2731_at	2731	GLDC	glycine dehydrogenase (decarboxylating)	9	9p22	-9.46	-3.13	0.33	0.14	-7.22	down	N/A	N/A
2737_at	2737	GLI3	GLI-Kruppel family member GLI3 (Greig cephalopolysyndactyly syndrome)	7	7p13	-5.65	-0.64	0.11	0.63	-1.58	down	N/A	N/A
2744_at	2744	GLS	glutaminase	2	2q32-q34	-6.41	-1.29	0.2	0.42	-2.39	down	N/A	N/A
2746_at	2746	GLUD1	glutamate dehydrogenase 1	10	10q23.3	-4.48	-1.04	0.23	0.51	-1.97	down	N/A	N/A
2766_at	2766	GMPR	guanosine monophosphate reductase	6	6p23	-6.93	-2.04	0.29	0.28	-3.52	down	N/A	N/A
2784_at	2784	GNB3	guanine nucleotide binding protein (G protein), beta polypeptide 3	12	12p13	-5.68	-0.48	0.08	0.71	-1.4	down	N/A	N/A
2788_at	2788	GNG7	guanine nucleotide binding protein (G protein), gamma 7	19	19p13.3	-5.38	-0.73	0.14	0.61	-1.63	down	N/A	N/A
2805_at	2805	GOT1	glutamic-oxaloacetic transaminase 1, soluble (aspartate aminotransferase 1)	10	10q24.1-q25.1	-4.93	-1.25	0.25	0.48	-2.1	down	N/A	N/A
2806_at	2806	GOT2	glutamic-oxaloacetic transaminase 2, mitochondrial (aspartate aminotransferase 2)	16	16q21	-4.93	-1.07	0.22	0.53	-1.89	down	N/A	N/A
2813_at	2813	GP2	glycoprotein 2 (zymogen granule membrane)	16	16p12	-7.3	-1.04	0.14	0.47	-2.15	down	N/A	N/A
2819_at	2819	GPD1	glycerol-3-phosphate dehydrogenase 1 (soluble)	12	12q12-q13	-8.2	-2.54	0.31	0.19	-5.32	down	N/A	N/A
2824_at	2824	GPM6B	glycoprotein M6B	X	Xp22.2	-5.61	-1.23	0.22	0.38	-2.6	down	N/A	N/A
2873_at	2873	GPS1	G protein pathway suppressor 1	17	17q25.3	-4.96	-0.72	0.14	0.61	-1.65	down	N/A	N/A
2875_at	2875	GPT	glutamic-pyruvate transaminase (alanine aminotransferase)	8	8q24.3	-5.23	-0.59	0.11	0.67	-1.5	down	N/A	N/A
2878_at	2878	GPX3	glutathione peroxidase 3 (plasma)	5	5q23	-5.75	-1.59	0.28	0.35	-2.87	down	N/A	N/A
825_at	825	CAPN3	calpain 3, (p94)	15	15q15.1-q21.1	-9.49	-2.84	0.3	0.15	-6.54	down	yes	-4.33
2914_at	2914	GRM4	glutamate receptor, metabotropic 4	6	6p21.3	-4.69	-0.43	0.09	0.74	-1.36	down	N/A	N/A
2937_at	2937	GSS	glutathione synthetase	20	20q11.2	-4.81	-0.81	0.17	0.58	-1.72	down	N/A	N/A
2947_at	2947	GSTM3	glutathione S-transferase M3 (brain)	1	1p13.3	-8.22	-2.35	0.29	0.21	-4.65	down	N/A	N/A
2954_at	2954	GSTZ1	glutathione transferase zeta 1 (maleylacetoacetate isomerase)	14	14q24.3	-5.73	-1.04	0.18	0.51	-1.95	down	N/A	N/A
2980_at	2980	GUCA2A	guanylate cyclase activator 2A (guanylin)	1	1p35-p34	-4.19	-0.43	0.1	0.75	-1.34	down	N/A	N/A
2993_at	2993	GYPA	glycophorin A (MNS blood group)	4	4q28.2-q31.1	-6.72	-0.7	0.1	0.61	-1.63	down	N/A	N/A
3028_at	3028	HSD17B10	hydroxysteroid (17-beta) dehydrogenase 10	X	Xp11.2	-7.09	-0.93	0.13	0.53	-1.88	down	N/A	N/A
3029_at	3029	HAGH	hydroxyacylglutathione hydrolase	16	16p13.3	-7.2	-1.37	0.19	0.38	-2.62	down	N/A	N/A
2628_at	2628	GATM	glycine amidinotransferase (L-arginine:glycine amidinotransferase)	15	15q21.1	-5.5	-1.47	0.27	0.39	-2.56	down	yes	-3.19
3049_at	3049	HBQ1	hemoglobin, theta 1	16	16p13.3	-5.47	-0.53	0.1	0.69	-1.45	down	N/A	N/A
3155_at	3155	HMGCL	3-hydroxymethyl-3-methylglutaryl-Coenzyme A lyase (hydroxymethylglutaricaciduria)	1	1p36.1-p35	-8.41	-1.15	0.14	0.45	-2.21	down	N/A	N/A
3158_at	3158	HMGCS2	3-hydroxy-3-methylglutaryl-Coenzyme A synthase 2 (mitochondrial)	1	1p13-p12	-7.79	-3.3	0.42	0.14	-7.33	down	N/A	N/A
3167_at	3167	HMX2	homeobox (H6 family) 2	10	10q25.2-q26.3	-4.8	-1.35	0.28	0.31	-3.27	down	N/A	N/A
3172_at	3172	HNF4A	hepatocyte nuclear factor 4, alpha	20	20q12-q13.1	-4.86	-0.57	0.12	0.67	-1.48	down	N/A	N/A
3232_at	3232	HOXD3	homeobox D3	2	2q31.1	-4.57	-0.45	0.1	0.74	-1.36	down	N/A	N/A
3669_at	3669	ISG20	interferon stimulated exonuclease gene 20kDa	15	15q26	8.8	1.81	0.21	3.65	3.65	up	yes	2.47
7369_at	7369	UMOD	uromodulin (uromucoid, Tamm-Horsfall glycoprotein)	16	16p12.3	-45.66	-8.65	0.19	0	-383.2	down	yes	-50.06
3273_at	3273	HRG	histidine-rich glycoprotein	3	3q27	-27.78	-4.65	0.17	0.04	-26.66	down	N/A	N/A
3284_at	3284	HSD3B2	hydroxy-delta-5-steroid dehydrogenase, 3 beta- and steroid delta-isomerase 2	1	1p13.1	-4.76	-0.79	0.17	0.57	-1.74	down	N/A	N/A
81831_at	81831	NETO2	neuropilin (NRP) and tolloid (TLL)-like 2	16	16q11	19.16	4.45	0.23	23.75	23.75	up	yes	6.22
3292_at	3292	HSD17B1	hydroxysteroid (17-beta) dehydrogenase 1	17	17q11-q21	-5.51	-0.51	0.09	0.7	-1.43	down	N/A	N/A
3306_at	3306	HSPA2	heat shock 70kDa protein 2	14	14q24.1	-5.38	-2.14	0.4	0.26	-3.91	down	N/A	N/A
3321_at	3321	IGSF3	immunoglobulin superfamily, member 3	1	1p13	-4.4	-0.34	0.08	0.79	-1.26	down	N/A	N/A
3373_at	3373	HYAL1	hyaluronoglucosaminidase 1	3	3p21.3-p21.2	-7.29	-1.84	0.25	0.32	-3.17	down	N/A	N/A
3417_at	3417	IDH1	isocitrate dehydrogenase 1 (NADP+), soluble	2	2q33.3	-6.27	-1.38	0.22	0.36	-2.81	down	N/A	N/A
3422_at	3422	IDI1	isopentenyl-diphosphate delta isomerase 1	10	10p15.3	-4.2	-0.54	0.13	0.69	-1.44	down	N/A	N/A
3481_at	3481	IGF2	insulin-like growth factor 2 (somatomedin A)	11	11p15.5	-4.8	-0.36	0.08	0.78	-1.29	down	N/A	N/A
3485_at	3485	IGFBP2	insulin-like growth factor binding protein 2, 36kDa	2	2q33-q34	-10.2	-1.46	0.14	0.36	-2.76	down	N/A	N/A
3698_at	3698	ITIH2	inter-alpha (globulin) inhibitor H2	10	10p15	-4.51	-0.5	0.11	0.71	-1.4	down	N/A	N/A
3700_at	3700	ITIH4	inter-alpha (globulin) inhibitor H4 (plasma Kallikrein-sensitive glycoprotein)	3	3p21-p14	-5.24	-0.52	0.1	0.69	-1.45	down	N/A	N/A
3712_at	3712	IVD	isovaleryl Coenzyme A dehydrogenase	15	15q14-q15	-5.9	-1.07	0.18	0.5	-2.01	down	N/A	N/A
3753_at	3753	KCNE1	potassium voltage-gated channel, Isk-related family, member 1	21	21q22.1-q22.2|21q22.12	-9.52	-0.93	0.1	0.52	-1.94	down	N/A	N/A
6559_at	6559	SLC12A3	solute carrier family 12 (sodium/chloride transporters), member 3	16	16q13	-5.86	-1.45	0.25	0.31	-3.17	down	yes	-5.26
3766_at	3766	KCNJ10	potassium inwardly-rectifying channel, subfamily J, member 10	1	1q22-q23	-10.28	-1.14	0.11	0.45	-2.2	down	N/A	N/A
3768_at	3768	KCNJ12	potassium inwardly-rectifying channel, subfamily J, member 12	17	17p11.1	-5.15	-0.37	0.07	0.77	-1.29	down	N/A	N/A
3781_at	3781	KCNN2	potassium intermediate/small conductance calcium-activated channel, subfamily N, member 2	5	5q22.3	-7.22	-2.02	0.28	0.22	-4.6	down	N/A	N/A
3784_at	3784	KCNQ1	potassium voltage-gated channel, KQT-like subfamily, member 1	11	11p15.5	-5.33	-0.45	0.08	0.73	-1.37	down	N/A	N/A
3816_at	3816	KLK1	kallikrein 1	19	19q13.3	-6.29	-2.11	0.34	0.25	-4.05	down	N/A	N/A
8996_at	8996	NOL3	nucleolar protein 3 (apoptosis repressor with CARD domain)	16	16q21-q23	10.34	2.37	0.23	5.65	5.65	up	yes	3.12
3898_at	3898	LAD1	ladinin 1	1	1q25.1-q32.3	-8.77	-1	0.11	0.5	-2.01	down	N/A	N/A
3945_at	3945	LDHB	lactate dehydrogenase B	12	12p12.2-p12.1	-5.04	-0.53	0.1	0.7	-1.43	down	N/A	N/A
3954_at	3954	LETM1	leucine zipper-EF-hand containing transmembrane protein 1	4	4p16.3	-7.09	-0.78	0.11	0.58	-1.71	down	N/A	N/A
3975_at	3975	LHX1	LIM homeobox 1	17	17q12	-8.62	-1.02	0.12	0.49	-2.05	down	N/A	N/A
3993_at	3993	LLGL2	lethal giant larvae homolog 2 (Drosophila)	17	17q24-q25	-7	-1	0.14	0.5	-1.99	down	N/A	N/A
4013_at	4013	LOH11CR2A	loss of heterozygosity, 11, chromosomal region 2, gene A	11	11q23	-5.12	-0.94	0.18	0.54	-1.84	down	N/A	N/A
4043_at	4043	LRPAP1	low density lipoprotein receptor-related protein associated protein 1	4	4p16.3	-5.15	-0.62	0.12	0.65	-1.54	down	N/A	N/A
4047_at	4047	LSS	lanosterol synthase (2,3-oxidosqualene-lanosterol cyclase)	21	21q22.3	-4.41	-0.36	0.08	0.78	-1.28	down	N/A	N/A
3291_at	3291	HSD11B2	hydroxysteroid (11-beta) dehydrogenase 2	16	16q22	-7.95	-3.24	0.41	0.17	-6.03	down	yes	-6.32
4058_at	4058	LTK	leukocyte tyrosine kinase	15	15q15.1-q21.1	-4.61	-0.46	0.1	0.72	-1.38	down	N/A	N/A
4059_at	4059	BCAM	basal cell adhesion molecule (Lutheran blood group)	19	19q13.2	-5.92	-0.52	0.09	0.69	-1.44	down	N/A	N/A
1800_at	1800	DPEP1	dipeptidase 1 (renal)	16	16q24.3	-13.17	-4.97	0.38	0.03	-36.7	down	yes	-4.16
4072_at	4072	TACSTD1	tumor-associated calcium signal transducer 1	2	2p21	-5.13	-1.68	0.33	0.39	-2.57	down	N/A	N/A
4118_at	4118	MAL	mal, T-cell differentiation protein	2	2cen-q13	-5.9	-3.74	0.63	0.17	-5.78	down	N/A	N/A
4128_at	4128	MAOA	monoamine oxidase A	X	Xp11.3	-5.57	-1.74	0.31	0.35	-2.87	down	N/A	N/A
4135_at	4135	MAP6	microtubule-associated protein 6	11	11q13.3	-6.3	-0.62	0.1	0.65	-1.54	down	N/A	N/A
4188_at	4188	MDFI	MyoD family inhibitor	6	6p21	-4.38	-0.42	0.1	0.74	-1.34	down	N/A	N/A
4190_at	4190	MDH1	malate dehydrogenase 1, NAD (soluble)	2	2p13.3	-5.64	-0.67	0.12	0.64	-1.56	down	N/A	N/A
4232_at	4232	MEST	mesoderm specific transcript homolog (mouse)	7	7q32	-5.82	-3.01	0.52	0.22	-4.58	down	N/A	N/A
4234_at	4234	METTL1	methyltransferase like 1	12	12q13	-5.87	-1	0.17	0.51	-1.98	down	N/A	N/A
4285_at	4285	MIPEP	mitochondrial intermediate peptidase	13	13q12	-5.46	-0.82	0.15	0.59	-1.69	down	N/A	N/A
4303_at	4303	MLLT7	myeloid/lymphoid or mixed-lineage leukemia (trithorax homolog, Drosophila); translocated to, 7	X	Xq13.1	-5.42	-0.63	0.12	0.65	-1.55	down	N/A	N/A
4311_at	4311	MME	membrane metallo-endopeptidase	3	3q25.1-q25.2	-4.9	-2.54	0.52	0.19	-5.32	down	N/A	N/A
5376_at	5376	PMP22	peripheral myelin protein 22	17	17p12-p11.2	4.75	1.67	0.35	3.61	3.61	up	yes	2.75
4337_at	4337	MOCS1	molybdenum cofactor synthesis 1	6	6p21.3	-5.6	-1.17	0.21	0.43	-2.3	down	N/A	N/A
4482_at	4482	MSRA	methionine sulfoxide reductase A	8	8p23.1	-10.55	-1.78	0.17	0.29	-3.44	down	N/A	N/A
4485_at	4485	MST1	macrophage stimulating 1 (hepatocyte growth factor-like)	3	3p21	-4.85	-1.08	0.22	0.51	-1.97	down	N/A	N/A
4493_at	4493	MT1E	metallothionein 1E	16	16q13	-4.68	-1.87	0.4	0.36	-2.79	down	N/A	N/A
4494_at	4494	MT1F	metallothionein 1F	16	16q13	-7.88	-2.83	0.36	0.17	-5.72	down	N/A	N/A
4495_at	4495	MT1G	metallothionein 1G	16	16q13	-16.77	-4.95	0.3	0.04	-27.67	down	N/A	N/A
4496_at	4496	MT1H	metallothionein 1H	16	16q13	-13.72	-5.09	0.37	0.04	-26.18	down	N/A	N/A
4499_at	4499	MT1M	metallothionein 1M	16	16q13	-6.79	-2.31	0.34	0.23	-4.29	down	N/A	N/A
4501_at	4501	MT1X	metallothionein 1X	16	16q13	-4.32	-2.17	0.5	0.37	-2.69	down	N/A	N/A
4594_at	4594	MUT	methylmalonyl Coenzyme A mutase	6	6p21	-5.47	-0.79	0.14	0.6	-1.68	down	N/A	N/A
4595_at	4595	MUTYH	mutY homolog (E. coli)	1	1p34.3-p32.1	-4.31	-0.46	0.11	0.73	-1.37	down	N/A	N/A
4613_at	4613	MYCN	v-myc myelocytomatosis viral related oncogene, neuroblastoma derived (avian)	2	2p24.1	-4.79	-0.32	0.07	0.8	-1.25	down	N/A	N/A
4628_at	4628	MYH10	myosin, heavy chain 10, non-muscle	17	17p13	-4.32	-1.21	0.28	0.49	-2.04	down	N/A	N/A
4634_at	4634	MYL3	myosin, light chain 3, alkali; ventricular, skeletal, slow	3	3p21.3-p21.2	-8.98	-1.21	0.14	0.44	-2.29	down	N/A	N/A
4648_at	4648	MYO7B	myosin VIIB	2	2q21.1	-6.13	-0.77	0.13	0.59	-1.7	down	N/A	N/A
4669_at	4669	NAGLU	N-acetylglucosaminidase, alpha- (Sanfilippo disease IIIB)	17	17q21	-4.62	-0.76	0.16	0.6	-1.67	down	N/A	N/A
4674_at	4674	NAP1L2	nucleosome assembly protein 1-like 2	X	Xq13	-5.86	-2.37	0.4	0.29	-3.44	down	N/A	N/A
4696_at	4696	NDUFA3	NADH dehydrogenase (ubiquinone) 1 alpha subcomplex, 3, 9kDa	19	19q13.42	-4.7	-0.91	0.19	0.56	-1.79	down	N/A	N/A
4700_at	4700	NDUFA6	NADH dehydrogenase (ubiquinone) 1 alpha subcomplex, 6, 14kDa	22	22q13.2-q13.31	-4.56	-0.64	0.14	0.66	-1.51	down	N/A	N/A
4704_at	4704	NDUFA9	NADH dehydrogenase (ubiquinone) 1 alpha subcomplex, 9, 39kDa	12	12p13.3	-4.76	-0.72	0.15	0.63	-1.6	down	N/A	N/A
4719_at	4719	NDUFS1	NADH dehydrogenase (ubiquinone) Fe-S protein 1, 75kDa (NADH-coenzyme Q reductase)	2	2q33-q34	-4.68	-1.03	0.22	0.49	-2.06	down	N/A	N/A
4720_at	4720	NDUFS2	NADH dehydrogenase (ubiquinone) Fe-S protein 2, 49kDa (NADH-coenzyme Q reductase)	1	1q23	-6.48	-0.79	0.12	0.58	-1.71	down	N/A	N/A
4745_at	4745	NELL1	NEL-like 1 (chicken)	11	11p15.2-p15.1	-14.68	-3.21	0.22	0.1	-10.11	down	N/A	N/A
4804_at	4804	NGFR	nerve growth factor receptor (TNFR superfamily, member 16)	17	17q21-q22	-4.41	-0.42	0.1	0.75	-1.34	down	N/A	N/A
4817_at	4817	NIT1	nitrilase 1	1	1q21-q22	-5.07	-0.76	0.15	0.58	-1.74	down	N/A	N/A
4835_at	4835	NQO2	NAD(P)H dehydrogenase, quinone 2	6	6pter-q12	-7.65	-1.98	0.26	0.26	-3.81	down	N/A	N/A
4843_at	4843	NOS2A	nitric oxide synthase 2A (inducible, hepatocytes)	17	17q11.2-q12	-4.35	-0.53	0.12	0.69	-1.45	down	N/A	N/A
4860_at	4860	NP	nucleoside phosphorylase	14	14q13.1	-8.1	-1.75	0.22	0.31	-3.21	down	N/A	N/A
4861_at	4861	NPAS1	neuronal PAS domain protein 1	19	19q13.2-q13.3	-4.39	-0.37	0.09	0.77	-1.3	down	N/A	N/A
4868_at	4868	NPHS1	nephrosis 1, congenital, Finnish type (nephrin)	19	19q13.1	-5.89	-0.96	0.16	0.49	-2.03	down	N/A	N/A
4878_at	4878	NPPA	natriuretic peptide precursor A	1	1p36.21	-7.01	-0.64	0.09	0.64	-1.56	down	N/A	N/A
4901_at	4901	NRL	neural retina leucine zipper	14	14q11.1-q11.2	-4.74	-0.42	0.09	0.75	-1.34	down	N/A	N/A
4914_at	4914	NTRK1	neurotrophic tyrosine kinase, receptor, type 1	1	1q21-q22	-4.59	-0.45	0.1	0.73	-1.38	down	N/A	N/A
4942_at	4942	OAT	ornithine aminotransferase (gyrate atrophy)	10	10q26	-7.4	-1.3	0.18	0.42	-2.38	down	N/A	N/A
4968_at	4968	OGG1	8-oxoguanine DNA glycosylase	3	3p26.2	-10.11	-1.42	0.14	0.37	-2.73	down	N/A	N/A
5002_at	5002	SLC22A18	solute carrier family 22 (organic cation transporter), member 18	11	11p15.5	-5.08	-1.31	0.26	0.43	-2.35	down	N/A	N/A
5003_at	5003	SLC22A18AS	solute carrier family 22 (organic cation transporter), member 18 antisense	11	11p15.5	-4.72	-0.69	0.15	0.61	-1.65	down	N/A	N/A
5010_at	5010	CLDN11	claudin 11 (oligodendrocyte transmembrane protein)	3	3q26.2-q26.3	-5.7	-0.77	0.13	0.59	-1.71	down	N/A	N/A
5017_at	5017	OVOL1	ovo-like 1(Drosophila)	11	11q13	-5.16	-0.78	0.15	0.6	-1.68	down	N/A	N/A
5037_at	5037	PEBP1	phosphatidylethanolamine binding protein 1	12	12q24.23	-6.35	-0.78	0.12	0.59	-1.7	down	N/A	N/A
6352_at	6352	CCL5	chemokine (C-C motif) ligand 5	17	17q11.2-q12	5.54	2.22	0.4	6.42	6.42	up	yes	3.23
5064_at	5064	PALM	paralemmin	19	19p13.3	-6.08	-1.08	0.18	0.44	-2.25	down	N/A	N/A
5067_at	5067	CNTN3	contactin 3 (plasmacytoma associated)	3	3p26	-8.46	-4.44	0.52	0.17	-5.74	down	N/A	N/A
2538_at	2538	G6PC	glucose-6-phosphatase, catalytic subunit	17	17q21	-10.98	-2.99	0.27	0.11	-9.22	down	yes	-4.61
5087_at	5087	PBX1	pre-B-cell leukemia homeobox 1	1	1q23	-4.99	-1.2	0.24	0.47	-2.11	down	N/A	N/A
5091_at	5091	PC	pyruvate carboxylase	11	11q13.4-q13.5	-11.22	-2.6	0.23	0.17	-5.87	down	N/A	N/A
5092_at	5092	PCBD1	pterin-4 alpha-carbinolamine dehydratase/dimerization cofactor of hepatocyte nuclear factor 1 alpha (TCF1)	10	10q22	-5.43	-1.12	0.21	0.47	-2.13	down	N/A	N/A
5095_at	5095	PCCA	propionyl Coenzyme A carboxylase, alpha polypeptide	13	13q32	-9.41	-1.54	0.16	0.35	-2.88	down	N/A	N/A
5096_at	5096	PCCB	propionyl Coenzyme A carboxylase, beta polypeptide	3	3q21-q22	-9.62	-2.37	0.25	0.22	-4.55	down	N/A	N/A
5101_at	5101	PCDH9	protocadherin 9	13	13q14.3-q21.1	-7.1	-1.77	0.25	0.31	-3.19	down	N/A	N/A
57125_at	57125	PLXDC1	plexin domain containing 1	17	17q21.1	7.66	2.31	0.3	5.7	5.7	up	yes	3.67
1277_at	1277	COL1A1	collagen, type I, alpha 1	17	17q21.33	4.57	1.03	0.22	2.24	2.24	up	yes	5.9
5106_at	5106	PCK2	phosphoenolpyruvate carboxykinase 2 (mitochondrial)	14	14q12	-11.28	-3.11	0.28	0.11	-8.99	down	N/A	N/A
80221_at	80221	FLJ20920	hypothetical protein FLJ20920	17	17q21.33	-11.46	-1.64	0.14	0.32	-3.15	down	yes	-5.22
5136_at	5136	PDE1A	phosphodiesterase 1A, calmodulin-dependent	2	2q32.1	-4.36	-1.37	0.31	0.41	-2.43	down	N/A	N/A
5156_at	5156	PDGFRA	platelet-derived growth factor receptor, alpha polypeptide	4	4q11-q13	-4.59	-2.75	0.6	0.3	-3.28	down	N/A	N/A
5160_at	5160	PDHA1	pyruvate dehydrogenase (lipoamide) alpha 1	X	Xp22.2-p22.1	-4.45	-0.72	0.16	0.63	-1.6	down	N/A	N/A
5162_at	5162	PDHB	pyruvate dehydrogenase (lipoamide) beta	3	3p21.1-p14.2	-6.26	-0.95	0.15	0.53	-1.88	down	N/A	N/A
5164_at	5164	PDK2	pyruvate dehydrogenase kinase, isozyme 2	17	17q21.33	-6.16	-0.91	0.15	0.53	-1.9	down	N/A	N/A
5167_at	5167	ENPP1	ectonucleotide pyrophosphatase/phosphodiesterase 1	6	6q22-q23	-7.67	-1.74	0.23	0.31	-3.26	down	N/A	N/A
5172_at	5172	SLC26A4	solute carrier family 26, member 4	7	7q31	-7.19	-2.92	0.41	0.12	-8.04	down	N/A	N/A
5184_at	5184	PEPD	peptidase D	19	19q12-q13.2	-11.31	-2.66	0.24	0.16	-6.17	down	N/A	N/A
5191_at	5191	PEX7	peroxisomal biogenesis factor 7	6	6q21-q22.2	-5.23	-0.86	0.16	0.57	-1.75	down	N/A	N/A
5208_at	5208	PFKFB2	6-phosphofructo-2-kinase/fructose-2,6-biphosphatase 2	1	1q31	-9.03	-1.47	0.16	0.37	-2.72	down	N/A	N/A
5245_at	5245	PHB	prohibitin	17	17q21	-4.4	-0.82	0.19	0.59	-1.7	down	N/A	N/A
5264_at	5264	PHYH	phytanoyl-CoA 2-hydroxylase	10	10pter-p11.2	-6.95	-1.24	0.18	0.44	-2.26	down	N/A	N/A
5267_at	5267	SERPINA4	serpin peptidase inhibitor, clade A (alpha-1 antiproteinase, antitrypsin), member 4	14	14q31-q32.1	-7.56	-1.38	0.18	0.37	-2.73	down	N/A	N/A
5283_at	5283	PIGH	phosphatidylinositol glycan anchor biosynthesis, class H	14	14q11-q24	-5.19	-0.69	0.13	0.62	-1.61	down	N/A	N/A
5284_at	5284	PIGR	polymeric immunoglobulin receptor	1	1q31-q41	-5	-1.24	0.25	0.49	-2.04	down	N/A	N/A
5288_at	5288	PIK3C2G	phosphoinositide-3-kinase, class 2, gamma polypeptide	12	12p12	-18.62	-2.2	0.12	0.21	-4.69	down	N/A	N/A
5313_at	5313	PKLR	pyruvate kinase, liver and RBC	1	1q21	-6.97	-0.9	0.13	0.53	-1.89	down	N/A	N/A
5314_at	5314	PKHD1	polycystic kidney and hepatic disease 1 (autosomal recessive)	6	6p12.2	-4.8	-0.63	0.13	0.65	-1.53	down	N/A	N/A
5324_at	5324	PLAG1	pleiomorphic adenoma gene 1	8	8q12	-5.96	-0.96	0.16	0.49	-2.02	down	N/A	N/A
5327_at	5327	PLAT	plasminogen activator, tissue	8	8p12	-4.44	-1.65	0.37	0.4	-2.47	down	N/A	N/A
5333_at	5333	PLCD1	phospholipase C, delta 1	3	3p22-p21.3	-5.44	-0.46	0.09	0.73	-1.38	down	N/A	N/A
5175_at	5175	PECAM1	platelet/endothelial cell adhesion molecule (CD31 antigen)	17	17q23	7.36	2.03	0.28	4.48	4.48	up	yes	7.22
10351_at	10351	ABCA8	ATP-binding cassette, sub-family A (ABC1), member 8	17	17q24	-6.63	-3.15	0.48	0.15	-6.84	down	yes	-3.48
5364_at	5364	PLXNB1	plexin B1	3	3p21.31	-6.03	-0.55	0.09	0.68	-1.47	down	N/A	N/A
5465_at	5465	PPARA	peroxisome proliferator-activated receptor alpha	22	22q12-q13.1|22q13.31	-5.79	-0.68	0.12	0.63	-1.58	down	N/A	N/A
5476_at	5476	CTSA	cathepsin A	20	20q13.1	-4.37	-0.92	0.21	0.53	-1.87	down	N/A	N/A
5502_at	5502	PPP1R1A	protein phosphatase 1, regulatory (inhibitor) subunit 1A	12	12q13.2	-8.24	-2.75	0.33	0.1	-10.17	down	N/A	N/A
5521_at	5521	PPP2R2B	protein phosphatase 2 (formerly 2A), regulatory subunit B, beta isoform	5	5q31-q32	-7.17	-1.62	0.23	0.31	-3.18	down	N/A	N/A
5578_at	5578	PRKCA	protein kinase C, alpha	17	17q22-q23.2	-5.76	-0.6	0.1	0.67	-1.49	down	N/A	N/A
5581_at	5581	PRKCE	protein kinase C, epsilon	2	2p21	-5.25	-0.71	0.14	0.6	-1.67	down	N/A	N/A
5590_at	5590	PRKCZ	protein kinase C, zeta	1	1p36.33-p36.2	-6.31	-1.15	0.18	0.46	-2.19	down	N/A	N/A
5602_at	5602	MAPK10	mitogen-activated protein kinase 10	4	4q22.1-q23	-5.91	-1.13	0.19	0.47	-2.14	down	N/A	N/A
5618_at	5618	PRLR	prolactin receptor	5	5p14-p13	-8.37	-0.99	0.12	0.5	-1.98	down	N/A	N/A
5624_at	5624	PROC	protein C (inactivator of coagulation factors Va and VIIIa)	2	2q13-q14	-11.26	-2.3	0.2	0.21	-4.76	down	N/A	N/A
5639_at	5639	PRRG2	proline rich Gla (G-carboxyglutamic acid) 2	19	19q13.33	-7.01	-0.86	0.12	0.55	-1.8	down	N/A	N/A
5650_at	5650	KLK7	kallikrein-related peptidase 7	19	19q13.33	-8.29	-1.38	0.17	0.36	-2.76	down	N/A	N/A
5653_at	5653	KLK6	kallikrein-related peptidase 6	19	19q13.3	-6.93	-1.16	0.17	0.43	-2.33	down	N/A	N/A
5715_at	5715	PSMD9	proteasome (prosome, macropain) 26S subunit, non-ATPase, 9	12	12q24.31-q24.32	-4.3	-0.42	0.1	0.75	-1.33	down	N/A	N/A
5730_at	5730	PTGDS	prostaglandin D2 synthase 21kDa (brain)	9	9q34.2-q34.3	-8.45	-2.1	0.25	0.21	-4.83	down	N/A	N/A
5737_at	5737	PTGFR	prostaglandin F receptor (FP)	1	1p31.1	-7.82	-0.7	0.09	0.62	-1.61	down	N/A	N/A
5745_at	5745	PTHR1	parathyroid hormone receptor 1	3	3p22-p21.1	-14	-2.62	0.19	0.16	-6.42	down	N/A	N/A
5789_at	5789	PTPRD	protein tyrosine phosphatase, receptor type, D	9	9p23-p24.3	-6.54	-1.9	0.29	0.24	-4.19	down	N/A	N/A
5800_at	5800	PTPRO	protein tyrosine phosphatase, receptor type, O	12	12p13.3-p13.2|12p13-p12	-5.05	-2.04	0.4	0.21	-4.85	down	N/A	N/A
5825_at	5825	ABCD3	ATP-binding cassette, sub-family D (ALD), member 3	1	1p22-p21	-4.46	-0.52	0.12	0.7	-1.42	down	N/A	N/A
5827_at	5827	PXMP2	peroxisomal membrane protein 2, 22kDa	12	12q24.33	-5.36	-1.31	0.25	0.45	-2.23	down	N/A	N/A
5833_at	5833	PCYT2	phosphate cytidylyltransferase 2, ethanolamine	17	17q25.3	-7.64	-1.56	0.2	0.34	-2.93	down	N/A	N/A
5860_at	5860	QDPR	quinoid dihydropteridine reductase	4	4p15.31	-8.25	-1.62	0.2	0.32	-3.11	down	N/A	N/A
5864_at	5864	RAB3A	RAB3A, member RAS oncogene family	19	19p13.2	-5.41	-0.63	0.12	0.65	-1.53	down	N/A	N/A
5866_at	5866	RAB3IL1	RAB3A interacting protein (rabin3)-like 1	11	11q12-q13.1	-5.15	-0.51	0.1	0.7	-1.44	down	N/A	N/A
5878_at	5878	RAB5C	RAB5C, member RAS oncogene family	17	17q21.2	-7.7	-0.83	0.11	0.56	-1.8	down	N/A	N/A
5905_at	5905	RANGAP1	Ran GTPase activating protein 1	22	22q13	-4.98	-0.31	0.06	0.81	-1.24	down	N/A	N/A
5909_at	5909	RAP1GAP	RAP1 GTPase activating protein	1	1p36.1-p35	-5.46	-1.76	0.32	0.32	-3.15	down	N/A	N/A
5916_at	5916	RARG	retinoic acid receptor, gamma	12	12q13	-4.48	-0.38	0.08	0.77	-1.3	down	N/A	N/A
5948_at	5948	RBP2	retinol binding protein 2, cellular	3	3q23	-5.79	-0.65	0.11	0.63	-1.59	down	N/A	N/A
5950_at	5950	RBP4	retinol binding protein 4, plasma	10	10q23-q24	-4.68	-3.07	0.66	0.27	-3.75	down	N/A	N/A
5959_at	5959	RDH5	retinol dehydrogenase 5 (11-cis/9-cis)	12	12q13-q14	-4.27	-0.71	0.17	0.62	-1.62	down	N/A	N/A
5973_at	5973	RENBP	renin binding protein	X	Xq28	-6.34	-0.72	0.11	0.6	-1.68	down	N/A	N/A
6195_at	6195	RPS6KA1	ribosomal protein S6 kinase, 90kDa, polypeptide 1	1	1p	-4.36	-0.55	0.13	0.69	-1.44	down	N/A	N/A
6242_at	6242	RTKN	rhotekin	2	2p13.1	-5.08	-0.97	0.19	0.52	-1.92	down	N/A	N/A
6272_at	6272	SORT1	sortilin 1	1	1p21.3-p13.1|1p21.3-p13.1	-4.41	-0.63	0.14	0.66	-1.52	down	N/A	N/A
9123_at	9123	SLC16A3	solute carrier family 16, member 3 (monocarboxylic acid transporter 4)	17	17q25	5.12	1.88	0.37	4.8	4.8	up	yes	5
6296_at	6296	ACSM3	acyl-CoA synthetase medium-chain family member 3	16	16p13.11	-7.11	-2.08	0.29	0.25	-3.96	down	N/A	N/A
6307_at	6307	SC4MOL	sterol-C4-methyl oxidase-like	4	4q32-q34	-4.28	-0.77	0.18	0.62	-1.62	down	N/A	N/A
6326_at	6326	SCN2A	sodium channel, voltage-gated, type II, alpha subunit	2	2q23-q24	-6.72	-0.95	0.14	0.5	-1.99	down	N/A	N/A
6328_at	6328	SCN3A	sodium channel, voltage-gated, type III, alpha subunit	2	2q24	-5.41	-0.63	0.12	0.64	-1.57	down	N/A	N/A
51181_at	51181	DCXR	dicarbonyl/L-xylulose reductase	17	17q25.3	-16.46	-3.52	0.21	0.09	-11.05	down	yes	-3.02
6338_at	6338	SCNN1B	sodium channel, nonvoltage-gated 1, beta (Liddle syndrome)	16	16p12.2-p12.1	-8.64	-1.48	0.17	0.34	-2.94	down	N/A	N/A
6340_at	6340	SCNN1G	sodium channel, nonvoltage-gated 1, gamma	16	16p12	-15.21	-4.18	0.27	0.05	-18.94	down	N/A	N/A
6341_at	6341	SCO1	SCO cytochrome oxidase deficient homolog 1 (yeast)	17	17p12-p13	-4.25	-0.65	0.15	0.64	-1.55	down	N/A	N/A
6345_at	6345	SRL	sarcalumenin	16	16p13.3	-6.14	-0.65	0.11	0.63	-1.58	down	N/A	N/A
6382_at	6382	SDC1	syndecan 1	2	2p24.1	-8.13	-2.04	0.25	0.27	-3.71	down	N/A	N/A
6390_at	6390	SDHB	succinate dehydrogenase complex, subunit B, iron sulfur (Ip)	1	1p36.1-p35	-7.74	-1.03	0.13	0.49	-2.02	down	N/A	N/A
6392_at	6392	SDHD	succinate dehydrogenase complex, subunit D, integral membrane protein	11	11q23	-5.21	-0.68	0.13	0.63	-1.57	down	N/A	N/A
6925_at	6925	TCF4	transcription factor 4	18	18q21.1	5.75	1.83	0.32	4.14	4.14	up	yes	4.75
6456_at	6456	SH3GL2	SH3-domain GRB2-like 2	9	9p22	-24.44	-5.17	0.21	0.03	-37.28	down	N/A	N/A
6462_at	6462	SHBG	sex hormone-binding globulin	17	17p13-p12	-4.76	-0.46	0.1	0.73	-1.37	down	N/A	N/A
6470_at	6470	SHMT1	serine hydroxymethyltransferase 1 (soluble)	17	17p11.2	-5.23	-1.46	0.28	0.37	-2.67	down	N/A	N/A
6480_at	6480	ST6GAL1	ST6 beta-galactosamide alpha-2,6-sialyltranferase 1	3	3q27-q28	-4.28	-0.69	0.16	0.64	-1.57	down	N/A	N/A
6493_at	6493	SIM2	single-minded homolog 2 (Drosophila)	21	21q22.2|21q22.13	-5.85	-0.72	0.12	0.59	-1.7	down	N/A	N/A
6524_at	6524	SLC5A2	solute carrier family 5 (sodium/glucose cotransporter), member 2	16	16p12-p11	-10.06	-2.83	0.28	0.12	-8.14	down	N/A	N/A
6532_at	6532	SLC6A4	solute carrier family 6 (neurotransmitter transporter, serotonin), member 4	17	17q11.1-q12	-5.95	-0.63	0.11	0.65	-1.55	down	N/A	N/A
6549_at	6549	SLC9A2	solute carrier family 9 (sodium/hydrogen exchanger), member 2	2	2q11.2	-5.37	-1.73	0.32	0.4	-2.52	down	N/A	N/A
4051_at	4051	CYP4F3	cytochrome P450, family 4, subfamily F, polypeptide 3	19	19p13.2	-13.1	-3.12	0.24	0.11	-9.37	down	yes	-5.85
10053_at	10053	AP1M2	adaptor-related protein complex 1, mu 2 subunit	19	19p13.2	-5.83	-1.68	0.29	0.36	-2.81	down	yes	-3.52
6565_at	6565	SLC15A2	solute carrier family 15 (H+/peptide transporter), member 2	3	3q13.33	-9.52	-1.41	0.15	0.37	-2.68	down	N/A	N/A
6567_at	6567	SLC16A2	solute carrier family 16, member 2 (monocarboxylic acid transporter 8)	X	Xq13.2	-5.41	-1.17	0.22	0.46	-2.16	down	N/A	N/A
6568_at	6568	SLC17A1	solute carrier family 17 (sodium phosphate), member 1	6	6p23-p21.3	-6.05	-2.69	0.44	0.17	-6	down	N/A	N/A
51129_at	51129	ANGPTL4	angiopoietin-like 4	19	19p13.3	8.96	3.71	0.41	15.74	15.74	up	yes	18.52
6580_at	6580	SLC22A1	solute carrier family 22 (organic cation transporter), member 1	6	6q26	-5.28	-0.78	0.15	0.57	-1.75	down	N/A	N/A
6599_at	6599	SMARCC1	SWI/SNF related, matrix associated, actin dependent regulator of chromatin, subfamily c, member 1	3	3p23-p21	-4.3	-0.55	0.13	0.69	-1.45	down	N/A	N/A
6602_at	6602	SMARCD1	SWI/SNF related, matrix associated, actin dependent regulator of chromatin, subfamily d, member 1	12	12q13-q14	-4.25	-0.31	0.07	0.8	-1.25	down	N/A	N/A
6609_at	6609	SMPD1	sphingomyelin phosphodiesterase 1, acid lysosomal (acid sphingomyelinase)	11	11p15.4-p15.1	-6.71	-0.69	0.1	0.62	-1.61	down	N/A	N/A
6649_at	6649	SOD3	superoxide dismutase 3, extracellular	4	4p15.3-p15.1	-5.13	-0.74	0.14	0.6	-1.66	down	N/A	N/A
6690_at	6690	SPINK1	serine peptidase inhibitor, Kazal type 1	5	5q32	-5.62	-2.63	0.47	0.16	-6.22	down	N/A	N/A
6716_at	6716	SRD5A2	steroid-5-alpha-reductase, alpha polypeptide 2 (3-oxo-5 alpha-steroid delta 4-dehydrogenase alpha 2)	2	2p23	-6.57	-0.65	0.1	0.63	-1.58	down	N/A	N/A
6751_at	6751	SSTR1	somatostatin receptor 1	14	14q13	-5	-0.48	0.1	0.71	-1.4	down	N/A	N/A
6795_at	6795	AURKC	aurora kinase C	19	19q13.43	-4.3	-0.4	0.09	0.77	-1.3	down	N/A	N/A
6799_at	6799	SULT1A2	sulfotransferase family, cytosolic, 1A, phenol-preferring, member 2	16	16p12.1	-5.7	-0.57	0.1	0.67	-1.48	down	N/A	N/A
6819_at	6819	SULT1C2	sulfotransferase family, cytosolic, 1C, member 2	2	2q11.1-q11.2	-4.64	-2.22	0.48	0.33	-3.01	down	N/A	N/A
6820_at	6820	SULT2B1	sulfotransferase family, cytosolic, 2B, member 1	19	19q13.3	-4.83	-0.36	0.08	0.77	-1.29	down	N/A	N/A
6821_at	6821	SUOX	sulfite oxidase	12	12q13.2	-8.38	-1.32	0.16	0.41	-2.46	down	N/A	N/A
6854_at	6854	SYN2	synapsin II	3	3p25	-7.35	-0.68	0.09	0.62	-1.62	down	N/A	N/A
6863_at	6863	TAC1	tachykinin, precursor 1 (substance K, substance P, neurokinin 1, neurokinin 2, neuromedin L, neurokinin alpha, neuropeptide K, neuropeptide gamma)	7	7q21-q22	-4.6	-1.81	0.39	0.24	-4.2	down	N/A	N/A
6943_at	6943	TCF21	transcription factor 21	6	6pter-qter	-9.22	-2.19	0.24	0.22	-4.56	down	N/A	N/A
6990_at	6990	DYNLT3	dynein, light chain, Tctex-type 3	X	Xp21	-5.26	-0.74	0.14	0.62	-1.62	down	N/A	N/A
718_at	718	C3	complement component 3	19	19p13.3-p13.2	6.42	3.39	0.53	13.2	13.2	up	yes	11.58
7029_at	7029	TFDP2	transcription factor Dp-2 (E2F dimerization partner 2)	3	3q23	-4.68	-1.1	0.23	0.51	-1.94	down	N/A	N/A
7049_at	7049	TGFBR3	transforming growth factor, beta receptor III	1	1p33-p32	-5.17	-1.34	0.26	0.42	-2.4	down	N/A	N/A
7091_at	7091	TLE4	transducin-like enhancer of split 4 (E(sp1) homolog, Drosophila)	9	9q21.31	-4.19	-0.34	0.08	0.79	-1.26	down	N/A	N/A
4542_at	4542	MYO1F	myosin IF	19	19p13.3-p13.2	6.15	1.2	0.2	2.41	2.41	up	yes	3.37
7108_at	7108	TM7SF2	transmembrane 7 superfamily member 2	11	11q13	-4.6	-1.24	0.27	0.5	-2.02	down	N/A	N/A
7109_at	7109	TMEM1	transmembrane protein 1	21	21q22.3	-4.43	-0.49	0.11	0.72	-1.39	down	N/A	N/A
7113_at	7113	TMPRSS2	transmembrane protease, serine 2	21	21q22.3	-5.36	-1.79	0.33	0.44	-2.26	down	N/A	N/A
7134_at	7134	TNNC1	troponin C type 1 (slow)	3	3p21.3-p14.3	-6.43	-1.18	0.18	0.45	-2.2	down	N/A	N/A
7139_at	7139	TNNT2	troponin T type 2 (cardiac)	1	1q32	-7.81	-1.73	0.22	0.27	-3.71	down	N/A	N/A
7172_at	7172	TPMT	thiopurine S-methyltransferase	6	6p22.3	-6.46	-1.33	0.21	0.42	-2.4	down	N/A	N/A
7180_at	7180	CRISP2	cysteine-rich secretory protein 2	6	6p21-qter	-7.99	-1.33	0.17	0.37	-2.67	down	N/A	N/A
7263_at	7263	TST	thiosulfate sulfurtransferase (rhodanese)	22	22q13.1	-9.33	-2.23	0.24	0.23	-4.27	down	N/A	N/A
7280_at	7280	TUBB2A	tubulin, beta 2A	6	6p25	-6.89	-1.66	0.24	0.34	-2.95	down	N/A	N/A
7283_at	7283	TUBG1	tubulin, gamma 1	17	17q21	-4.18	-0.79	0.19	0.57	-1.74	down	N/A	N/A
7301_at	7301	TYRO3	TYRO3 protein tyrosine kinase	15	15q15.1-q21.1	-6.81	-0.68	0.1	0.62	-1.62	down	N/A	N/A
7306_at	7306	TYRP1	tyrosinase-related protein 1	9	9p23	-18.56	-4.96	0.27	0.03	-37.86	down	N/A	N/A
7325_at	7325	UBE2E2	ubiquitin-conjugating enzyme E2E 2 (UBC4/5 homolog, yeast)	3	3p24.2	-4.57	-0.69	0.15	0.62	-1.62	down	N/A	N/A
7326_at	7326	UBE2G1	ubiquitin-conjugating enzyme E2G 1 (UBC7 homolog, yeast)	17	1q42|17p13.2	-5.49	-0.57	0.1	0.67	-1.48	down	N/A	N/A
7345_at	7345	UCHL1	ubiquitin carboxyl-terminal esterase L1 (ubiquitin thiolesterase)	4	4p14	-9.13	-2.65	0.29	0.2	-5.07	down	N/A	N/A
7348_at	7348	UPK1B	uroplakin 1B	3	3q13.3-q21	-9.62	-2.34	0.24	0.2	-5	down	N/A	N/A
558_at	558	AXL	AXL receptor tyrosine kinase	19	19q13.1	4.44	0.71	0.16	1.69	1.69	up	yes	2.58
7384_at	7384	UQCRC1	ubiquinol-cytochrome c reductase core protein I	3	3p21.3	-5.02	-1.26	0.25	0.47	-2.15	down	N/A	N/A
7421_at	7421	VDR	vitamin D (1,25- dihydroxyvitamin D3) receptor	12	12q13.11	-4.59	-1.21	0.26	0.48	-2.08	down	N/A	N/A
7429_at	7429	VIL1	villin 1	2	2q35-q36	-4.57	-1.77	0.39	0.39	-2.6	down	N/A	N/A
7447_at	7447	VSNL1	visinin-like 1	2	2p24.3	-6.47	-0.67	0.1	0.62	-1.6	down	N/A	N/A
7477_at	7477	WNT7B	wingless-type MMTV integration site family, member 7B	22	22q13	-4.23	-0.41	0.1	0.75	-1.34	down	N/A	N/A
7480_at	7480	WNT10B	wingless-type MMTV integration site family, member 10B	12	12q13	-4.26	-0.53	0.12	0.69	-1.46	down	N/A	N/A
7490_at	7490	WT1	Wilms tumor 1	11	11p13	-5.94	-0.85	0.14	0.56	-1.78	down	N/A	N/A
7508_at	7508	XPC	xeroderma pigmentosum, complementation group C	3	3p25	-6.16	-0.61	0.1	0.65	-1.54	down	N/A	N/A
7305_at	7305	TYROBP	TYRO protein tyrosine kinase binding protein	19	19q13.1	7.61	2.42	0.32	5.8	5.8	up	yes	7.01
7780_at	7780	SLC30A2	solute carrier family 30 (zinc transporter), member 2	1	1p35.3	-8.91	-1.36	0.15	0.39	-2.57	down	N/A	N/A
341_at	341	APOC1	apolipoprotein C-I	19	19q13.2	5.87	2.7	0.46	10.86	10.86	up	yes	5.09
7832_at	7832	BTG2	BTG family, member 2	1	1q32	-5.32	-1.11	0.21	0.49	-2.05	down	N/A	N/A
7849_at	7849	PAX8	paired box gene 8	2	2q12-q14	-4.88	-0.71	0.14	0.62	-1.61	down	N/A	N/A
7869_at	7869	SEMA3B	sema domain, immunoglobulin domain (Ig), short basic domain, secreted, (semaphorin) 3B	3	3p21.3	-8.33	-1.76	0.21	0.31	-3.19	down	N/A	N/A
[truncated: 923 more rows]
