# Supplementary material for: Genome-wide screening of copy number alterations and LOH events in renal cell carcinomas and integration with gene expression profile
Source: Mol Cancer. 2008 Jan 14;7:6. doi: 10.1186/1476-4598-7-6 (PMC2253555; doi:10.1186/1476-4598-7-6)
Supplement: Additional file 4 — Differentially expressed genes (DEGs) mapping in aberrant chromosomal regions. For each gene (reported as Entrez Gene ID, Gene symbol and Gene name), genomic position (in terms of chromosome, cytoband and start and end positions) and type of DNA alteration (labelled as CN gain, CN loss, LOH+CN loss and LOH+CN neutral) occurring in the corresponding region are shown, in addition to the fold change (FC) value calculated by SAM analysis. "CNA/FC concordance" flag indicates the concordant direction between DNA aberration type and differential gene expression level, i.e. the concomitant occurrence of DNA gain events and up-regulated transcriptional levels (concordant UP) or of DNA loss events and down-modulated transcriptional levels (concordant DOWN) of genes located within. Lastly, for each tumor sample (K) and normal control (C), array fluorescent signal intensities of each listed gene converted into RMA expression values are shown. [file 1476-4598-7-6-S4.xls]

## Sheet: ANNOTATION
Entrez Gene ID	Gene Symbol	Gene Name	Chromosome	Cytoband	Type	FC	FC1	Start Position	End Position	Concordance type	GO Cellular Component level 3	Biocarta	KEGG Pathway
1007	CDH9	cadherin 9, type 2 (T1-cadherin)	5	5p14	CN gain	0.44	-2.27273	26916465	27074431		N/A	N/A	N/A
11082	ESM1	endothelial cell-specific molecule 1	5	5q11.2	CN gain	9.65	9.65	54309899	54317161	Concordant UP	N/A	N/A	N/A
3003	GZMK	granzyme K (granzyme 3; tryptase II)	5	5q11-q12	CN gain	12.46	12.46	54355863	54365717	Concordant UP	cytoplasm,	N/A	N/A
3001	GZMA	granzyme A (granzyme 1, cytotoxic T-lymphocyte-associated serine esterase 3)	5	5q11-q12	CN gain	10.81	10.81	54434229	54441815	Concordant UP	intracellular membrane-bound organelle, intracellular organelle, nucleus, plasma membrane,	h_setPathway:Granzyme A mediated Apoptosis Pathway,	HSA04080:NEUROACTIVE LIGAND-RECEPTOR INTERACTION,
140890	SFRS12	splicing factor, arginine/serine-rich 12	5	5q12.3	CN gain	1.63	1.63	65475918	65510758	Concordant UP	intracellular membrane-bound organelle, intracellular organelle, nucleus, ribonucleoprotein complex, spliceosome complex,	N/A	N/A
5921	RASA1	RAS p21 protein activator (GTPase activating protein) 1	5	5q13.3	CN gain	1.41	1.41	86599460	86723487	Concordant UP	cytoplasm,	h_HivnefPathway:HIV-I Nef:negative effector of Fas and TNF, h_TPOPathway:TPO Signaling Pathway, h_egfPathway:EGF Signaling Pathway, h_igf1Pathway:IGF-1 Signaling Pathway, h_insulinPathway:Insulin Signaling Pathway, h_metPathway:Signaling of Hepatocyte Gro	HSA04010:MAPK SIGNALING PATHWAY, HSA04360:AXON GUIDANCE, HSA05040:HUNTINGTON'S DISEASE,
84059	GPR98	G protein-coupled receptor 98	5	5q13	CN gain	0.77	-1.2987	89890372	90495788		intrinsic to membrane,	N/A	N/A
57561	ARRDC3	arrestin domain containing 3	5	5q14.3	CN gain	2.76	2.76	90700297	90714877	Concordant UP	N/A	N/A	N/A
831	CAST	calpastatin	5	5q15	CN gain	1.89	1.89	96023532	96134693	Concordant UP	N/A	N/A	HSA04210:APOPTOSIS, HSA04510:FOCAL ADHESION,
55781	RIOK2	RIO kinase 2 (yeast)	5	5q15	CN gain	1.85	1.85	96524394	96544689	Concordant UP	N/A	N/A	N/A
7903	ST8SIA4	ST8 alpha-N-acetyl-neuraminide alpha-2,8-sialyltransferase 4	5	5q21	CN gain	3.7	3.7	100170802	100266869	Concordant UP	cytoplasm, endomembrane system, intracellular membrane-bound organelle, intracellular organelle, intrinsic to membrane, organelle membrane,	h_aMANpathway:Steps in the Glycosylation of Mammalian N-linked Oligosaccarides,	N/A
501	ALDH7A1	aldehyde dehydrogenase 7 family, member A1	5	5q31	CN gain	0.48	-2.08333	125908347	125958839		N/A	N/A	HSA00010:GLYCOLYSIS / GLUCONEOGENESIS, HSA00053:ASCORBATE AND ALDARATE METABOLISM, HSA00071:FATTY ACID METABOLISM, HSA00120:BILE ACID BIOSYNTHESIS, HSA00280:VALINE, LEUCINE AND ISOLEUCINE DEGRADATION, HSA00310:LYSINE DEGRADATION, HSA00330:ARGININE AND PRO
115123	MARCH3	membrane-associated ring finger (C3HC4) 3	5	5q23.2	CN gain	3.86	3.86	126233453	126394145	Concordant UP	intrinsic to membrane,	N/A	N/A
133619	PRRC1	proline-rich coiled-coil 1	5	5q23.2	CN gain	1.49	1.49	126881246	126917515	Concordant UP	N/A	N/A	N/A
337876	CHSY-2	chondroitin synthase-2	5	5q23.3	CN gain	3.06	3.06	129268421	129550225	Concordant UP	cytoplasm, intracellular membrane-bound organelle, intracellular organelle, intrinsic to membrane,	N/A	HSA00532:CHONDROITIN SULFATE BIOSYNTHESIS,
9678	PHF14	PHD finger protein 14	7	7p21.3	CN gain	1.59	1.59	10980040	11109807	Concordant UP	N/A	N/A	N/A
85477	SCIN	scinderin	7	7p21.3	CN gain	0.41	-2.43902	12576727	12659254		cytoplasm, cytoskeleton, intracellular non-membrane-bound organelle, intracellular organelle,	N/A	N/A
54556	ING3	inhibitor of growth family, member 3	7	7q31	CN gain	1.72	1.72	120378052	120384270	Concordant UP	intracellular membrane-bound organelle, intracellular organelle, nucleus,	N/A	N/A
10157	AASS	aminoadipate-semialdehyde synthase	7	7q31.3	CN gain	0.45	-2.22222	121503422	121561112		cytoplasm, intracellular membrane-bound organelle, intracellular organelle,	N/A	HSA00300:LYSINE BIOSYNTHESIS, HSA00310:LYSINE DEGRADATION,
93664	CADPS2	Ca2+-dependent activator protein for secretion 2	7	7q31.3	CN gain	0.6	-1.66667	121746688	122313750		N/A	N/A	N/A
4745	NELL1	NEL-like 1 (chicken)	11	11p15.2-p15.1	CN gain	0.1	-10	20647692	21553803		N/A	N/A	N/A
6749	SSRP1	structure specific recognition protein 1	11	11q12	CN gain	1.52	1.52	56850035	56859927	Concordant UP	chromosome, intracellular membrane-bound organelle, intracellular non-membrane-bound organelle, intracellular organelle, nucleus,	N/A	N/A
29015	SLC43A3	solute carrier family 43, member 3	11	11q11	CN gain	1.53	1.53	56931004	56932298	Concordant UP	N/A	N/A	N/A
23682	RAB38	RAB38, member RAS oncogene family	11	11q14	CN gain	2.7	2.7	87486078	87548247	Concordant UP	N/A	N/A	N/A
50507	NOX4	NADPH oxidase 4	11	11q14.2-q21	CN gain	0.21	-4.7619	88699160	88864301		N/A	N/A	N/A
219595	PSMAL	growth-inhibiting protein 26	11	11q14.3	CN gain	0.08	-12.5	89032112	89071533		N/A	N/A	N/A
80310	PDGFD	platelet derived growth factor D	11	11q22.3	CN gain	4.21	4.21	103283124	103540237	Concordant UP	N/A	N/A	HSA04510:FOCAL ADHESION, HSA04540:GAP JUNCTION,
837	CASP4	caspase 4, apoptosis-related cysteine peptidase	11	11q22.2-q22.3	CN gain	2.48	2.48	104318804	104332632	Concordant UP	cytoplasm,	h_caspasePathway:Caspase Cascade in Apoptosis,	HSA04010:MAPK SIGNALING PATHWAY,
834	CASP1	caspase 1, apoptosis-related cysteine peptidase (interleukin 1, beta, convertase)	11	11q23	CN gain	5.16	5.16	104401451	104411067	Concordant UP	N/A	h_caspasePathway:Caspase Cascade in Apoptosis, h_d4gdiPathway:D4-GDI Signaling Pathway, h_il18Pathway:IL 18 Signaling Pathway,	HSA01510:NEURODEGENERATIVE DISORDERS, HSA04010:MAPK SIGNALING PATHWAY, HSA05040:HUNTINGTON'S DISEASE, HSA05050:DENTATORUBROPALLIDOLUYSIAN ATROPHY (DRPLA),
114769	COP1	caspase-1 dominant-negative inhibitor pseudo-ICE	11	11q22.3	CN gain	4.47	4.47	104417262	104421261	Concordant UP	N/A	N/A	N/A
57122	NUP107	nucleoporin 107kDa	12	12q15	CN gain	1.55	1.55	67366997	67422739	Concordant UP	endomembrane system, intracellular membrane-bound organelle, intracellular organelle, intrinsic to membrane, nuclear envelope, nucleus, organelle envelope,	N/A	N/A
4069	LYZ	lysozyme (renal amyloidosis)	12	12q15	CN gain	4.79	4.79	68028430	68034280	Concordant UP	N/A	N/A	N/A
55592	GOLGA2L1	golgi autoantigen, golgin subfamily a, 2-like 1	12	12q23.1	CN gain	0.64	-1.5625	99074325	99091202		N/A	N/A	N/A
64431	ACTR6	ARP6 actin-related protein 6 homolog (yeast)	12	12q23.1	CN gain	1.5	1.5	99118704	99142332	Concordant UP	cytoskeleton, intracellular non-membrane-bound organelle, intracellular organelle,	N/A	N/A
283431	GAS2L3	growth arrest-specific 2 like 3	12	12q23.1	CN gain	2.76	2.76	99491619	99542814	Concordant UP	N/A	N/A	N/A
121601	TMEM16D	transmembrane protein 16D	12	12q23.1-q23.2	CN gain	5.89	5.89	99712715	100046539	Concordant UP	N/A	N/A	N/A
140801	RPL10L	ribosomal protein L10-like	14	14q13-q21	CN gain	1.71	1.71	46189971	46190778	Concordant UP	cytoplasm, intracellular non-membrane-bound organelle, intracellular organelle, ribonucleoprotein complex, ribosome,	N/A	HSA03010:RIBOSOME,
23463	ICMT	isoprenylcysteine carboxyl methyltransferase	1	1p36.21	CN loss	0.66	-1.51515	6203841	6204325	Concordant DOWN	N/A	N/A	N/A
83715	ESPN	espin	1	1p36.31-p36.11	CN loss	0.64	-1.5625	6407434	6443576	Concordant DOWN	N/A	N/A	N/A
7133	TNFRSF1B	tumor necrosis factor receptor superfamily, member 1B	1	1p36.3-p36.2	LOH+CN loss	2.94	2.94	12149646	12191863		N/A	N/A	N/A
3155	HMGCL	3-hydroxymethyl-3-methylglutaryl-Coenzyme A lyase (hydroxymethylglutaricaciduria)	1	1p36.1-p35	CN loss	0.45	-2.22222	24000954	24024536	Concordant DOWN	N/A	N/A	N/A
127294	MYOM3	myomesin family, member 3	1	1p36.11	CN loss	0.5	-2	24255111	24265656	Concordant DOWN	N/A	N/A	N/A
864	RUNX3	runt-related transcription factor 3	1	1p36	CN loss	2.84	2.84	25098645	25128955		N/A	N/A	N/A
57134	MAN1C1	mannosidase, alpha, class 1C, member 1	1	1p35	CN loss	0.28	-3.57143	25816545	25983522	Concordant DOWN	N/A	N/A	N/A
10752	CHL1	cell adhesion molecule with homology to L1CAM (close homolog of L1)	3	3p26.1	LOH+CN neutral	0.11	-9.09091	336428	422437	Concordant DOWN	N/A	N/A	N/A
9901	SRGAP3	SLIT-ROBO Rho GTPase activating protein 3	3	3p25.3	LOH+CN loss	0.52	-1.92308	9023661	9233444	Concordant DOWN	N/A	N/A	N/A
4968	OGG1	8-oxoguanine DNA glycosylase	3	3p26.2	CN loss	0.37	-2.7027	9765704	9774087	Concordant DOWN	N/A	N/A	N/A
285367	RPUSD3	RNA pseudouridylate synthase domain containing 3	3	3p25.3	CN loss	0.59	-1.69492	9854533	9860676	Concordant DOWN	N/A	N/A	N/A
84818	IL17RC	interleukin 17 receptor C	3	3p25.3	CN loss	0.77	-1.2987	9933781	9950313	Concordant DOWN	N/A	N/A	N/A
6529	SLC6A1	solute carrier family 6 (neurotransmitter transporter, GABA), member 1	3	3p25-p24	CN loss	2.4	2.4	11009455	11055934		N/A	N/A	N/A
3269	HRH1	histamine receptor H1	3	3p25	CN loss	2.09	2.09	11269399	11279415		N/A	N/A	N/A
64432	MRPS25	mitochondrial ribosomal protein S25	3	3p25	LOH+CN neutral	0.54	-1.85185	15065023	15081820	Concordant DOWN	N/A	N/A	N/A
26061	HACL1	2-hydroxyacyl-CoA lyase 1	3	3p24.3	LOH+CN neutral	0.32	-3.125	15577258	15618068	Concordant DOWN	N/A	N/A	N/A
686	BTD	biotinidase	3	3p25	LOH+CN neutral	0.44	-2.27273	15618258	15662328	Concordant DOWN	N/A	N/A	N/A
50650	ARHGEF3	Rho guanine nucleotide exchange factor (GEF) 3	3	3p21-p13	LOH+CN neutral	0.51	-1.96078	56737299	56810988	Concordant DOWN	N/A	N/A	N/A
131870	NUDT16	nudix (nucleoside diphosphate linked moiety X)-type motif 16	3	3q22.1	LOH+CN neutral	0.63	-1.5873	132583307	132584997	Concordant DOWN	N/A	N/A	N/A
131034	CPNE4	copine IV	3	3q22.1	LOH+CN neutral	0.54	-1.85185	132736273	133236534	Concordant DOWN	N/A	N/A	N/A
245806	VGLL2	vestigial like 2 (Drosophila)	6	6q22.2	LOH+CN loss	0.78	-1.28205	117693429	117701417	Concordant DOWN	N/A	N/A	N/A
222553	SLC35F1	solute carrier family 35, member F1	6	6q22.2-q22.31	LOH+CN loss	1.82	1.82	118335381	118745521		N/A	N/A	N/A
2173	FABP7	fatty acid binding protein 7, brain	6	6q22-q23	LOH+CN loss	82.83	82.83	123142602	123145736		N/A	N/A	N/A
2037	EPB41L2	erythrocyte membrane protein band 4.1-like 2	6	6q23	LOH+CN loss	2.18	2.18	131202183	131231740		N/A	N/A	N/A
5169	ENPP3	ectonucleotide pyrophosphatase/phosphodiesterase 3	6	6q22	LOH+CN loss	10.26	10.26	132000217	132109787		N/A	N/A	N/A
5167	ENPP1	ectonucleotide pyrophosphatase/phosphodiesterase 1	6	6q22-q23	LOH+CN loss	0.31	-3.22581	132224442	132240671	Concordant DOWN	N/A	N/A	N/A
84947	SERAC1	serine active site containing 1	6	6q25.3	LOH+CN loss	0.61	-1.63934	158450536	158509257	Concordant DOWN	N/A	N/A	N/A
9444	QKI	quaking homolog, KH domain RNA binding (mouse)	6	6q26-q27	LOH+CN loss	1.41	1.41	163755664	163911159		N/A	N/A	N/A
9649	RALGPS1	Ral GEF with PH domain and SH3 binding motif 1	9	9q33.3	CN loss	0.32	-3.125	128716873	129025264	Concordant DOWN	N/A	N/A	N/A
23452	ANGPTL2	angiopoietin-like 2	9	9q34	CN loss	2.03	2.03	128889448	128924865		N/A	N/A	N/A
6136	RPL12	ribosomal protein L12	9	9q34	CN loss	1.5	1.5	129249775	129253505		N/A	N/A	N/A
114789	SLC25A25	solute carrier family 25 (mitochondrial carrier; phosphate carrier), member 25	9	9q34.11	CN loss	0.36	-2.77778	129870299	129911344	Concordant DOWN	N/A	N/A	N/A
6122	RPL3	ribosomal protein L3	22	22q13	CN loss	2.14	2.14	38038833	38045616		N/A	N/A	N/A
5905	RANGAP1	Ran GTPase activating protein 1	22	22q13	CN loss	0.81	-1.23457	39971560	40012162	Concordant DOWN	N/A	N/A	N/A

## Sheet: DEGs in aberrant regions + RMA 
Entrez Gene ID	Gene Symbol	Gene Name	Chromosome	Cytoband	Type	FC	Start Position	End Position	CNA/FC concordance	Concordance type	52CA_K	44DE_K	40RR_K	37BA_K	51MI_K	28RA_K	31NR_K	45DM_K	47CA_K	50PC_K	33BV_K	49CA_K	32GM_K	27CG_K	36MMl_K	46SA_K	44DE_C	40RR_C	37BA_C	28RA_C	35PA_C	41SG_C	33BV_C	32GM_C	36MMl_C	Field47	Field48	Field49	Field50	Field51	Field52	Field53	Field54	Field55	Field56	Field57	Field58	Field59	Field60
1007	CDH9	cadherin 9, type 2 (T1-cadherin)	5	5p14	CN gain	0.439803	26916465	27074431			4.378121227	4.506356405	4.523158444	5.148039164	4.355415367	4.312652304	4.751812298	4.314121942	6.053481999	4.864877851	4.636488963	4.431663856	4.449868175	5.015075016	4.781015115	4.372854145	6.249626755	5.7527456	6.020316745	6.182720675	5.09872645	6.313968284	6.175106273	5.747975807	5.829985462
11082	ESM1	endothelial cell-specific molecule 1	5	5q11.2	CN gain	9.64586	54309899	54317161	yes	Concordant UP	12.33430163	10.30498378	12.02713951	10.64674132	12.31008191	11.21603609	11.46287026	12.97560494	12.10066873	12.16364914	11.38888508	10.80713325	12.06484714	12.55610952	12.21904007	9.563128357	9.181247843	7.657486934	9.501271506	8.796743025	7.283467707	8.803974825	7.444950147	8.890818287	8.802601327
3003	GZMK	granzyme K (granzyme 3; tryptase II)	5	5q11-q12	CN gain	12.4562	54355863	54365717	yes	Concordant UP	10.56740808	9.999601988	7.858565529	8.282499866	7.487793724	9.993529511	6.733219455	7.027662487	9.560087834	9.250256881	9.958741963	6.878234213	8.496742758	7.319157628	11.58415548	4.98480378	6.182282948	5.689160119	5.661735403	5.131835401	6.019012357	5.552371413	5.154146327	5.532426976	6.55850588
3001	GZMA	granzyme A (granzyme 1, cytotoxic T-lymphocyte-associated serine esterase 3)	5	5q11-q12	CN gain	10.8114	54434229	54441815	yes	Concordant UP	10.14023295	10.03087354	7.897330818	7.968550887	8.0214215	9.837004134	7.584565768	7.641502685	10.26877763	9.127006555	9.443957769	7.167798337	8.326249653	7.569039095	10.81957701	5.918077125	6.25247712	6.028515053	4.867710973	5.245721466	5.844150491	5.525678807	5.709631768	5.506790403	6.604423608
140890	SFRS12	splicing factor, arginine/serine-rich 12	5	5q12.3	CN gain	1.63199	65475918	65510758	yes	Concordant UP	8.516416691	8.251076228	8.852923475	8.903384071	8.862713055	8.237151208	8.516348887	8.661463984	9.003319611	8.968392048	8.712289114	8.567981075	9.056443613	9.113113237	8.710737812	8.801196692	7.929759987	7.977043357	8.185875261	8.016910239	8.555164236	8.271767491	7.529955259	8.159067997	7.673998885
5921	RASA1	RAS p21 protein activator (GTPase activating protein) 1	5	5q13.3	CN gain	1.41343	86599460	86723487	yes	Concordant UP	9.221120424	8.868433247	8.886759919	8.67078916	9.084096474	8.883409113	8.798558157	9.209499706	8.85229967	8.421438144	8.897116059	9.238320942	9.303470212	9.133805764	9.07692451	9.260000251	8.749688663	8.309888082	8.821299548	7.970524486	8.671795838	8.66188877	8.237411346	8.692325524	8.392020488
84059	GPR98	G protein-coupled receptor 98	5	5q13	CN gain	0.774303	89890372	90495788			5.513013868	4.913802529	5.014138223	5.055131392	4.788127032	5.039275811	4.97808837	5.106924947	5.223531776	4.970169893	4.919738918	4.847227998	5.081358766	4.979390529	4.989259317	4.910325606	5.045350865	5.264503304	5.482327018	5.43827057	5.238696892	5.574287985	5.687422213	5.384460957	5.362485619
57561	ARRDC3	arrestin domain containing 3	5	5q14.3	CN gain	2.75955	90700297	90714877	yes	Concordant UP	10.26923003	10.51274162	10.97810002	10.12103164	11.41388749	11.53603964	10.51274162	11.20889985	11.36285673	11.40525156	10.20871384	10.93839968	12.02139822	11.65878827	11.5796047	9.094516032	9.60009873	9.275222524	10.34258225	8.721262625	10.50395595	9.529207349	8.789417535	9.743870629	9.475860066
831	CAST	calpastatin	5	5q15	CN gain	1.88633	96023532	96134693	yes	Concordant UP	10.88268371	10.11165352	10.69101529	10.207204	10.36492912	11.15760082	10.1330782	10.24855715	10.72001047	10.01078727	10.34006817	10.57480498	10.80694759	10.7304671	10.35962637	11.0824	9.436541629	9.535370226	9.523276557	9.828758928	10.01684475	9.849112055	9.452906599	9.520624048	9.455779724
55781	RIOK2	RIO kinase 2 (yeast)	5	5q15	CN gain	1.85479	96524394	96544689	yes	Concordant UP	9.79432303	9.040474572	9.169007241	8.79988581	9.07344949	8.703942467	8.633681836	9.336316721	9.569021647	8.956729841	8.78792874	9.441371773	9.336907282	8.595829125	9.325558521	9.510588411	8.59762643	8.256038331	8.028789718	8.105416391	8.451923367	8.52236899	7.979936091	8.422608858	7.94111033
7903	ST8SIA4	ST8 alpha-N-acetyl-neuraminide alpha-2,8-sialyltransferase 4	5	5q21	CN gain	3.69961	100170802	100266869	yes	Concordant UP	5.579151335	6.994113918	5.858954469	6.04594398	6.251692085	6.414995448	5.675378409	6.515057752	6.438593064	6.936555823	5.179660861	5.234303778	6.266862159	6.435619119	7.087948401	4.221391562	4.32030776	4.214762105	4.430711954	4.302071744	4.50365672	4.34267609	4.29684932	4.299468608	4.302786038
501	ALDH7A1	aldehyde dehydrogenase 7 family, member A1	5	5q31	CN gain	0.477519	125908347	125958839			10.1991928	9.202970146	10.05975378	9.267481659	9.710228515	9.673555719	9.540174737	9.875568426	9.612728835	10.00952987	10.01675147	9.76994557	10.01596932	9.22438045	10.25387745	9.909908852	10.91636462	11.22117583	11.20627812	10.53208918	9.84490622	10.90416786	10.53017214	10.74232564	11.22018611
115123	MARCH3	membrane-associated ring finger (C3HC4) 3	5	5q23.2	CN gain	3.85545	126233453	126394145	yes	Concordant UP	7.24252678	8.186633242	7.721359734	8.041202303	8.56788646	7.77516405	7.701916002	8.652903159	7.87323065	7.590413012	7.215755562	6.631218941	7.07041307	7.151219104	6.826429167	6.833759424	5.352208437	6.020490862	5.445786922	5.928925086	6.140811202	5.817714086	5.911494861	5.576324952	5.843699849
133619	PRRC1	proline-rich coiled-coil 1	5	5q23.2	CN gain	1.48636	126881246	126917515	yes	Concordant UP	9.558105557	9.032983469	9.021600893	9.206860702	9.374505243	9.340823579	9.290617576	9.637990265	9.338465283	9.947862694	9.339281399	9.859363126	9.37132063	9.435555318	9.479529211	9.952608067	9.172097454	8.626716186	8.885806637	8.577644011	9.068155792	9.07004025	8.590237883	8.863439777	8.799144561
337876	CHSY-2	chondroitin synthase-2	5	5q23.3	CN gain	3.0604	129268421	129550225	yes	Concordant UP	6.82522	7.411884663	6.425120587	7.599792899	7.780942158	6.193049768	7.871554993	8.621135498	6.844009685	7.313635254	5.993089889	6.14461734	6.528063501	7.828044277	6.102230279	6.42764308	5.649692855	5.66950149	5.660998655	5.378712882	5.680687232	5.605566923	5.483500693	5.722002894	5.498501529
9678	PHF14	PHD finger protein 14	7	7p21.3	CN gain	1.59311	10980040	11109807	yes	Concordant UP	5.054778836	5.03728862	4.709136085	5.380722735	5.285282724	5.265963487	5.083453992	5.097334104	4.966795743	4.663108449	5.13686601	5.170978238	4.474150841	5.70829319	5.190974943	4.582145622	4.401256386	4.028622734	4.359186306	4.258022154	4.514550028	4.638407817	4.373491127	4.425806613	4.283365336
85477	SCIN	scinderin	7	7p21.3	CN gain	0.405128	12576727	12659254			5.585845499	7.563657009	6.118573815	7.53856017	8.746889885	6.999618508	5.424552124	4.942089323	5.983680887	5.563049909	7.545004941	5.597685681	5.990242775	8.078310344	5.863849229	10.12526466	8.437210582	8.553507385	8.673739711	9.191558179	9.581799875	8.967223966	8.417250135	8.561337128	9.085648361
54556	ING3	inhibitor of growth family, member 3	7	7q31	CN gain	1.72301	120378052	120384270	yes	Concordant UP	8.462349072	8.18949139	7.778213629	8.45373016	7.967638565	8.159409026	7.845810065	8.54507746	8.221653809	8.236517358	8.275663055	7.789702011	7.745471473	8.188540345	8.343549032	7.924114986	7.422009124	7.539596925	7.459828483	7.189106866	7.370823706	7.345423929	7.590529309	7.107115031	7.226511113
10157	AASS	aminoadipate-semialdehyde synthase	7	7q31.3	CN gain	0.451904	121503422	121561112			6.428912236	5.782251158	6.274017231	5.967870368	5.897362132	5.443475342	5.781847275	5.55091926	5.730674411	5.99274502	6.386721905	6.203990478	6.065050453	5.861727848	5.985058408	4.902336633	6.525286774	7.316661067	7.224492059	7.240225852	6.303002074	7.132572096	7.181610544	7.022628629	7.351852225
93664	CADPS2	Ca2+-dependent activator protein for secretion 2	7	7q31.3	CN gain	0.603183	121746688	122313750			8.917466174	9.199834296	9.519914307	9.462918367	9.52604756	9.752062652	8.660308531	9.094076903	9.614989129	9.600799993	9.267092722	10.03157945	8.880213	9.669136195	10.02166713	9.83693434	9.822446206	10.38602655	10.14399539	10.19736738	10.24120006	10.16287611	10.49620392	10.0214343	10.55645388
4745	NELL1	NEL-like 1 (chicken)	11	11p15.2-p15.1	CN gain	0.098913	20647692	21553803			5.160320933	4.94078153	5.19246939	4.986834665	4.84683852	5.149610096	5.075048088	5.180126278	5.635005833	6.168598907	5.125306238	5.406249527	5.010723416	5.580961814	5.227755754	5.559246722	8.911059416	8.778716675	9.328772617	8.490449768	9.875275552	7.792206271	7.686142193	8.305209475	7.830397416
6749	SSRP1	structure specific recognition protein 1	11	11q12	CN gain	1.52337	56850035	56859927	yes	Concordant UP	8.968899656	8.986944299	9.39613637	8.7161888	9.217332967	8.728883734	9.033210936	8.892350947	8.636900111	8.213081126	9.071887166	8.54212925	8.997100198	9.073680524	8.940220947	9.023061196	8.185397228	8.093886733	8.268587788	8.328626808	8.772246767	8.216998784	8.07609534	8.23206869	8.118967184
29015	SLC43A3	solute carrier family 43, member 3	11	11q11	CN gain	1.5258	56931004	56932298	yes	Concordant UP	7.371031092	7.816583162	7.415076692	7.61775834	7.796030527	7.606477998	7.627989955	7.80386607	7.617602597	7.682499245	8.077664962	7.212152901	7.323933077	7.651642986	7.470346817	6.720100142	7.149601453	6.556052446	6.919783136	7.223538847	7.333085973	6.826330834	6.840279203	7.056168144	6.844054504
23682	RAB38	RAB38, member RAS oncogene family	11	11q14	CN gain	2.69514	87486078	87548247	yes	Concordant UP	9.279947962	9.065528762	9.653922791	9.335959156	8.31861332	7.815358328	8.84960086	9.527846705	8.488001326	8.366895047	9.551171575	9.777927319	8.870891152	8.662083342	9.425667671	10.28062392	8.032994408	7.870259331	7.732334152	7.289792817	7.881859109	8.139084871	7.457896519	7.773805712	8.017368998
50507	NOX4	NADPH oxidase 4	11	11q14.2-q21	CN gain	0.211155	88699160	88864301			7.994299652	8.645570559	7.68542162	7.892141577	9.479374682	12.06669511	8.209680846	9.025000512	8.510595252	10.46698892	6.136214415	7.677135017	10.18920052	7.504623815	5.764491073	10.0219813	12.04641722	11.79963056	11.71231561	11.9443624	7.819206595	11.81037758	11.92797481	11.91472608	11.86100065
219595	PSMAL	growth-inhibiting protein 26	11	11q14.3	CN gain	0.0797139	89032112	89071533			6.653676747	6.001081035	5.883575383	6.468362097	6.619356676	6.191726927	5.721161739	6.697283053	5.715687476	6.434850864	5.86789373	5.324812824	4.880507484	5.906004308	5.377578725	5.160200368	10.10839698	9.44624376	10.09365175	8.744239036	6.021456143	10.5851106	8.991989287	9.489137407	10.11760226
80310	PDGFD	platelet derived growth factor D	11	11q22.3	CN gain	4.20871	103283124	103540237	yes	Concordant UP	10.01335568	9.275368979	9.537732878	9.761277725	10.42670496	8.244442038	9.619411166	10.3018362	10.08377829	9.138432158	9.472678964	8.651271482	9.777393816	9.418231722	8.565356477	7.274554889	7.39915578	7.365933576	7.027597097	6.955908848	7.540338635	7.817112577	7.826799407	7.422403138	7.506825462
837	CASP4	caspase 4, apoptosis-related cysteine peptidase	11	11q22.2-q22.3	CN gain	2.47992	104318804	104332632	yes	Concordant UP	9.481926326	8.890556003	7.543232164	8.421695949	8.380131112	9.282866581	8.022100068	8.427177285	9.274700884	8.392960306	8.477411052	7.7285446	8.389766953	8.3434186	8.597987906	6.962559315	7.133223402	6.894166604	6.556558723	7.729007847	8.041574313	7.390414461	6.855956281	7.2514806	6.976374652
834	CASP1	caspase 1, apoptosis-related cysteine peptidase (interleukin 1, beta, convertase)	11	11q23	CN gain	5.16196	104401451	104411067	yes	Concordant UP	9.836822815	8.997306409	9.026781813	8.416779933	8.415852159	9.996859212	8.5221359	8.266801862	10.15403528	9.320091888	9.2596979	7.507584147	9.295170615	8.168878355	9.157846483	5.62980437	6.740837456	6.680675556	6.194458184	6.835898443	7.38227355	7.066544052	6.431078251	6.507152622	6.482474908
114769	COP1	caspase-1 dominant-negative inhibitor pseudo-ICE	11	11q22.3	CN gain	4.46867	104417262	104421261	yes	Concordant UP	10.21828049	9.678656988	9.009091946	9.286880923	8.585480078	10.32566228	9.273922658	9.087023355	10.49395123	10.22444621	9.141276306	7.664064221	9.829155123	9.583509608	9.858344053	6.336845734	6.936782886	7.181532359	7.04929296	7.667270028	7.978172437	7.615656955	7.282359433	7.19489535	7.294932547
57122	NUP107	nucleoporin 107kDa	12	12q15	CN gain	1.55389	67366997	67422739	yes	Concordant UP	10.5726304	10.17739135	10.34193851	10.39038218	10.50341237	10.37653782	10.24081395	10.59601935	10.42064859	10.18636637	10.17924404	10.46036052	10.35815765	9.476974939	10.45552257	10.83298534	9.758976157	9.565095996	9.737185253	9.394602453	9.944787372	9.933621054	9.59765396	9.811278059	9.701153691
4069	LYZ	lysozyme (renal amyloidosis)	12	12q15	CN gain	4.79399	68028430	68034280	yes	Concordant UP	8.812429033	10.0754394	9.037103158	9.708623149	7.997090231	10.70499826	8.488951711	9.585218039	10.39815814	10.69952996	8.370473498	8.839833364	8.911133884	9.343397534	10.03385655	6.167750311	8.117807739	7.529368192	6.65751642	7.688683389	8.261273111	6.822950162	6.418229229	6.958936346	7.341054337
55592	GOLGA2L1	golgi autoantigen, golgin subfamily a, 2-like 1	12	12q23.1	CN gain	0.644694	99074325	99091202			6.132116882	5.447455113	5.837113375	6.121631757	5.440319086	5.782605842	5.889547525	5.819941092	5.724369086	5.907454088	6.003082956	5.861869928	6.096387788	5.999892692	6.009938075	5.690807929	6.420874689	6.438520339	6.951906865	6.249008827	5.779810501	6.193366486	6.858324432	6.629752128	6.612802151
64431	ACTR6	ARP6 actin-related protein 6 homolog (yeast)	12	12q23.1	CN gain	1.49747	99118704	99142332	yes	Concordant UP	9.509613843	9.510334229	9.539642554	9.106269306	8.983427442	9.564469542	9.172477374	9.759908222	9.763980392	9.418117572	9.417737217	9.406995339	8.60978028	9.673519672	9.427917276	9.251786223	8.985858466	8.954311125	8.893043072	8.807079847	9.173763244	8.89611635	8.466820596	8.821356487	8.878487703
283431	GAS2L3	growth arrest-specific 2 like 3	12	12q23.1	CN gain	2.75884	99491619	99542814	yes	Concordant UP	8.040444923	7.662547401	7.675828304	7.467248866	8.786753766	9.267271403	8.221269609	6.943634966	7.092898152	8.227399565	7.152363435	7.765632854	8.509216588	9.169946393	7.950669845	6.278137607	6.740935639	5.976198858	6.467992674	7.08612506	5.881623763	6.869958101	6.344372208	6.901516013	6.467667764
121601	TMEM16D	transmembrane protein 16D	12	12q23.1-q23.2	CN gain	5.89066	99712715	100046539	yes	Concordant UP	5.623230545	6.335347351	5.982861357	5.804887683	7.940335833	4.486458924	5.514247365	4.96779522	4.294310341	5.463743647	8.108538263	6.116371359	7.961176762	7.874924938	7.495542929	9.094357936	4.597058263	4.361299148	4.561105945	4.514566002	4.443646234	4.518084079	4.490823999	4.591792785	4.571354309
140801	RPL10L	ribosomal protein L10-like	14	14q13-q21	CN gain	1.7101	46189971	46190778	yes	Concordant UP	6.318212551	6.198034279	6.918662921	6.202150717	6.120105573	6.16638746	6.446259733	6.561333464	6.811336404	6.148473946	6.840275377	6.198235878	6.48723979	6.765093603	7.034258942	6.487618312	5.527489442	5.868524465	5.485105681	5.760924335	5.96995098	5.659715906	5.649490399	5.683596232	6.029785323
23463	ICMT	isoprenylcysteine carboxyl methyltransferase	1	1p36.21	CN loss	0.66	6203841	6204325	yes	Concordant DOWN	8.284932587	9.063133298	8.512012025	8.750560329	9.072231916	8.092773727	8.691619265	8.762065071	8.295959955	8.073004172	8.343569341	8.684883461	8.614454085	8.416282829	8.555974042	9.120695218	9.658146613	9.321061986	8.940963285	8.918223855	9.233623748	9.193916842	8.728765143	9.303020089	9.256058399
83715	ESPN	espin	1	1p36.31-p36.11	CN loss	0.64	6407434	6443576	yes	Concordant DOWN	5.938503267	5.62717192	6.069971791	6.000931566	5.460301451	5.518769317	5.75634191	5.623138487	5.714190583	5.797913996	6.077500663	6.296954033	5.697202003	6.074881678	5.936378167	5.733654326	6.539499197	6.498936895	6.852815799	6.26513012	6.011050507	6.348729542	6.788870987	6.482629996	6.646499067
7133	TNFRSF1B	tumor necrosis factor receptor superfamily, member 1B	1	1p36.3-p36.2	LOH+CN loss	2.94313	12149646	12191863			8.258138129	8.81752573	8.402346018	8.534961716	8.789526296	8.63391846	8.575302096	7.661059842	8.352232217	7.891978811	8.239306417	7.028481833	8.627165452	8.573137567	8.220340155	6.089544944	6.769873726	6.725710438	6.058427137	6.493628781	7.540555274	6.536192651	6.804726149	6.619520543	6.602780523
3155	HMGCL	3-hydroxymethyl-3-methylglutaryl-Coenzyme A lyase (hydroxymethylglutaricaciduria)	1	1p36.1-p35	CN loss	0.45	24000954	24024536	yes	Concordant DOWN	10.55485281	9.813927957	10.46687518	10.09745087	9.674288163	9.749249336	10.07871484	10.17050646	10.34747941	10.01491274	10.70634947	10.42733775	10.49697163	10.1186355	9.867136903	10.19505733	11.37258657	11.53011968	11.66491057	11.00768935	10.68512774	11.24570611	11.25231861	11.23505442	11.42770171
127294	MYOM3	myomesin family, member 3	1	1p36.11	CN loss	0.5	24255111	24265656	yes	Concordant DOWN	6.74293902	6.538425676	7.194519858	6.838956591	7.167699759	8.115443712	6.683228416	5.83575124	7.233708854	6.705968746	6.821108033	8.124756117	6.679329653	7.621600427	6.88987193	6.060058046	7.737683344	8.215072362	8.216766878	8.736063683	7.073117137	7.571164032	8.247796922	7.828510897	8.036793207
864	RUNX3	runt-related transcription factor 3	1	1p36	CN loss	2.84	25098645	25128955			6.990328644	7.507637829	5.988795528	6.70113821	6.473940908	7.87583816	6.371923845	5.83189263	6.931957189	7.527089193	7.469963029	6.389266853	6.130329506	6.25038434	7.086225773	5.462719715	5.437574878	5.235898802	5.356457884	5.354741953	5.397238464	5.234544997	5.439007154	5.37849867	5.324732393
57134	MAN1C1	mannosidase, alpha, class 1C, member 1	1	1p35	CN loss	0.28	25816545	25983522	yes	Concordant DOWN	5.245043069	6.769491883	5.300538801	5.752888171	5.575430719	5.433225697	6.1982312	5.796155982	5.182695708	5.375092975	4.624251388	4.715214403	4.971719003	5.325238947	4.943646051	9.246344158	8.874263442	7.638463593	8.028883357	7.614727625	7.84205355	8.412785644	8.365868694	8.728070329	8.127812744
10752	CHL1	cell adhesion molecule with homology to L1CAM (close homolog of L1)	3	3p26.1	LOH+CN neutral	0.107862	336428	422437			4.007640063	4.9765482	4.603113365	4.183801997	4.585367136	4.237000509	4.435497794	4.624203666	4.589301349	4.145113559	4.955322949	4.547694909	7.962904248	4.847575585	3.795502469	3.915830345	8.71862154	8.385530494	8.704838691	7.565239422	8.700523757	8.833261812	7.395958883	8.357947275	8.199432848
9901	SRGAP3	SLIT-ROBO Rho GTPase activating protein 3	3	3p25.3	LOH+CN loss	0.518428	9023661	9233444	yes	Concordant DOWN	7.181634326	7.38766531	6.929472175	7.607298679	7.112608653	7.643519084	7.47247144	7.24726962	7.131113074	7.532431256	6.984651088	7.114584627	7.200634009	7.454549381	7.063621105	7.969208297	8.203306518	7.949568652	8.031381496	7.718447505	8.828465173	8.623501901	8.196705721	8.253205862	8.026742706
4968	OGG1	8-oxoguanine DNA glycosylase	3	3p26.2	CN loss	0.37	9765704	9774087	yes	Concordant DOWN	6.988300217	6.880869355	6.981313395	6.707058618	6.697894142	7.238172252	6.870596012	6.96250587	6.740387212	6.969633745	6.756240213	7.461161667	7.088732362	6.850948657	6.749912952	6.695499675	8.66097735	8.378114716	8.606818039	7.960099906	7.282795608	8.200267016	8.763263404	8.495317484	8.34773075
285367	RPUSD3	RNA pseudouridylate synthase domain containing 3	3	3p25.3	CN loss	0.59	9854533	9860676	yes	Concordant DOWN	7.503075244	7.651945243	7.780032622	7.941290821	7.431703143	6.961514264	7.570799551	7.245797109	7.418792047	7.116849487	7.820243326	7.795239232	7.405690835	7.124072943	7.601446391	8.235921974	8.541962544	8.333122857	8.74260852	7.49333758	7.976408354	8.145390919	7.969314775	8.544969939	8.40128068
84818	IL17RC	interleukin 17 receptor C	3	3p25.3	CN loss	0.77	9933781	9950313	yes	Concordant DOWN	7.185125124	6.996058406	7.314373579	7.062277009	7.146965728	7.124566563	7.105729374	7.266752806	7.06056755	7.165794299	7.241802153	7.372194599	7.375534951	6.97484918	7.319932996	7.196543738	7.64571956	7.74585296	7.651221792	7.314326819	7.258009771	7.378232961	7.577043587	7.70160874	7.644623678
6529	SLC6A1	solute carrier family 6 (neurotransmitter transporter, GABA), member 1	3	3p25-p24	CN loss	2.4	11009455	11055934			5.687410091	6.578789016	5.731261972	5.922151622	7.616963585	4.634440187	6.066623524	7.147164568	5.639059485	6.125971181	5.813192208	5.517498104	5.40320231	6.074086487	5.097701216	5.192714364	5.108674147	4.333788253	5.216452148	4.931584376	4.848620008	4.860248124	4.807458154	4.48358771	4.718246229
3269	HRH1	histamine receptor H1	3	3p25	CN loss	2.09	11269399	11279415			6.802995142	7.180423999	8.127612419	7.581591816	7.644107977	7.055891255	7.676585202	7.990350308	7.281200783	7.595763217	6.949340843	7.185287075	7.664253513	7.910605078	6.640257397	5.878641434	6.084066315	6.366581736	5.947716797	7.298493409	7.130985178	6.108740849	6.105868318	5.917400114	6.157518806
64432	MRPS25	mitochondrial ribosomal protein S25	3	3p25	LOH+CN neutral	0.541439	15065023	15081820			7.357709539	7.337906767	6.939349688	7.346867527	7.265265117	7.46383886	7.339411686	7.155000732	7.284204856	7.54795566	7.274335044	7.637370597	7.133813238	7.100421988	7.247747173	9.473331958	8.385283347	8.552389621	8.26471509	8.139769314	8.392574999	8.710488441	8.475121763	8.623016551	8.601657423
26061	HACL1	2-hydroxyacyl-CoA lyase 1	3	3p24.3	LOH+CN neutral	0.317595	15577258	15618068			8.221710633	8.449450802	8.24183049	7.936053148	7.960006807	8.600731854	7.814189492	8.100541579	8.534424469	7.756908093	8.143008168	8.199198677	8.083024762	7.656709149	8.163850632	9.227960429	9.866128846	10.24750666	10.11475692	9.642683708	9.06457687	10.05518597	9.847753608	9.725787639	9.975677274
686	BTD	biotinidase	3	3p25	LOH+CN neutral	0.444479	15618258	15662328			6.784620234	6.50386644	6.872333955	6.747780868	6.655861042	6.405671951	6.562017552	6.886521871	6.462971886	6.447396104	7.086083653	6.721933567	6.644233698	6.190455031	6.81153763	7.783296704	7.979501476	8.281463339	8.176273086	7.516363516	6.982583185	7.977050686	7.843071581	7.814751457	8.41056274
50650	ARHGEF3	Rho guanine nucleotide exchange factor (GEF) 3	3	3p21-p13	LOH+CN neutral	0.511522	56737299	56810988			9.057444103	10.36991961	8.405158845	9.570526073	9.289785645	9.115438476	9.200145732	8.85437237	9.645710573	9.079537968	9.216387485	8.203568532	9.051112092	8.806584049	8.885079273	9.514523812	10.62429026	10.10459101	10.50816353	9.051074374	9.647227785	10.33518996	10.21140323	10.44897949	10.01411187
131870	NUDT16	nudix (nucleoside diphosphate linked moiety X)-type motif 16	3	3q22.1	LOH+CN neutral	0.630313	132583307	132584997			7.209780686	6.239077566	6.800331424	6.435184236	6.337635835	6.651313221	6.695811424	6.478760791	6.437854032	6.790013147	6.647671461	6.936555951	6.568991408	6.11090764	6.583957821	7.68529942	7.061541186	7.707583271	7.44700101	7.265843813	6.579011719	7.380803664	7.508330957	7.164122022	7.494708057
131034	CPNE4	copine IV	3	3q22.1	LOH+CN neutral	0.544545	132736273	133236534			3.754154578	3.805120369	3.794835676	4.123388539	3.898277226	3.949002314	3.84115801	4.016976611	3.862932165	4.386957686	3.781007289	3.823381422	3.982879806	3.892443282	3.770933637	3.952095835	4.661602363	4.50065958	5.094313335	5.156374994	4.647698434	5.134801691	4.181441225	4.985237527	4.769697454
245806	VGLL2	vestigial like 2 (Drosophila)	6	6q22.2	LOH+CN loss	0.779525	117693429	117701417	yes	Concordant DOWN	4.605351765	4.702077805	4.979953197	4.84946165	4.643038337	4.655071516	4.783208325	4.792818334	5.180599296	4.955499038	4.929798596	4.887633335	4.493415692	4.842684497	4.683712234	4.877735848	5.051470397	5.239165975	5.403783666	5.37977044	4.862591416	5.153364504	5.087967558	5.244917074	5.203896627
222553	SLC35F1	solute carrier family 35, member F1	6	6q22.2-q22.31	LOH+CN loss	1.81692	118335381	118745521			7.064403565	6.265590412	5.94241054	7.111974169	6.648290244	5.610520497	6.661437376	6.35643034	6.85444261	5.965054103	6.174202786	5.547737484	6.175867939	6.3142391	5.87555718	5.256453013	5.212850152	5.586189441	5.33001254	5.611757253	5.438522225	5.374694848	5.662406319	5.544341996	5.326408177
2173	FABP7	fatty acid binding protein 7, brain	6	6q22-q23	LOH+CN loss	82.8274	123142602	123145736			12.36910383	9.705599923	5.68536272	11.04033159	12.0815832	9.54639192	11.55973085	7.411164875	12.34040939	6.120213347	4.587146621	9.795442842	9.054647525	11.7183041	12.92538965	4.914107663	4.579881207	4.648446447	4.57341116	4.557202975	4.841431612	4.784073452	4.791044295	4.764715247	4.805734038
2037	EPB41L2	erythrocyte membrane protein band 4.1-like 2	6	6q23	LOH+CN loss	2.17738	131202183	131231740			7.557725063	7.456183534	6.728533281	7.352892103	7.740279151	7.666188091	7.28395098	7.011915156	7.087890448	7.27693712	6.919441729	7.171175085	7.037590388	6.551575396	7.372563023	4.881018378	5.72247248	6.128466053	5.715074147	5.836659773	6.107271673	6.388130883	5.984937042	5.910877659	6.529384271
5169	ENPP3	ectonucleotide pyrophosphatase/phosphodiesterase 3	6	6q22	LOH+CN loss	10.2556	132000217	132109787			13.02721681	11.3225348	11.29529975	11.65797899	11.86512427	12.08309763	12.41517719	12.53918769	11.78914374	11.15186387	12.14391203	11.38421706	10.75159174	10.34968209	11.72373773	6.102230279	8.85822345	8.186248716	8.558071795	7.922069742	6.509738879	8.837266976	8.096881583	8.851741307	8.361901206
5167	ENPP1	ectonucleotide pyrophosphatase/phosphodiesterase 1	6	6q22-q23	LOH+CN loss	0.306516	132224442	132240671	yes	Concordant DOWN	5.41941654	6.709138123	5.728394382	6.171295063	5.910847119	6.802026821	5.766341656	6.168116997	6.329868863	6.741314018	5.78672538	7.52754647	5.830837713	6.609378432	5.966472617	5.784845504	8.536539853	7.282542662	7.59775607	8.655894766	7.052475263	8.028012908	8.040234111	8.375180866	8.15116475
117289	TAGAP	T-cell activation GTPase activating protein	6	6q25.3	LOH+CN loss	1.41689	159376015	159386172			5.426703002	5.176646605	4.888008811	5.1743813	5.054180775	5.442872	5.282072367	4.897634638	5.527906722	5.28814719	5.343435342	5.132753414	5.429498534	4.990022034	5.397596123	4.936372438	4.62080093	4.878118425	4.438488513	4.795948117	4.689752686	4.803115531	5.007616029	4.801165416	4.606380388
9444	QKI	quaking homolog, KH domain RNA binding (mouse)	6	6q26-q27	LOH+CN loss	1.41474	163755664	163911159			7.88141634	7.548038721	7.400101273	7.699006875	7.941415271	7.94515846	7.587241032	7.806657396	7.997066335	7.520129335	7.567673388	7.21943225	7.797404819	7.682259429	7.50399589	6.977252372	7.201188451	7.077379958	7.145330441	7.354011671	7.226640317	7.129577045	7.12162743	6.923576972	7.120292741
9649	RALGPS1	Ral GEF with PH domain and SH3 binding motif 1	9	9q33.3	CN loss	0.32	128716873	129025264	yes	Concordant DOWN	6.583224302	7.28300282	6.151771161	6.792795583	6.942253849	7.383691487	6.783924218	6.555672282	7.179595225	7.204646596	6.589776055	8.489556388	7.032545055	6.912336092	6.612343202	10.23333349	9.143315428	9.166715326	9.461799373	8.422247322	9.415697171	9.865199111	9.146442672	9.263732574	9.108237227
23452	ANGPTL2	angiopoietin-like 2	9	9q34	CN loss	2.03	128889448	128924865			6.984945013	7.186104622	7.871642476	6.454065822	7.57871734	6.473974177	7.284147545	8.446198892	6.625819922	6.951058227	6.775481232	6.911643214	6.873955862	7.347882675	7.611745167	6.215950378	6.391168664	5.97510044	5.954878599	6.205626558	6.631217051	5.899301833	6.232273528	6.264969418	6.313489869
6136	RPL12	ribosomal protein L12	9	9q34	CN loss	1.5	129249775	129253505			13.45195014	13.64005886	13.06622464	13.3296021	12.80333542	12.99601493	13.37247483	13.63686252	13.40770998	12.48969221	13.12015359	13.25118099	12.79885714	13.52900352	13.12491432	12.79596101	12.59370858	12.71357844	12.51901204	12.24947174	12.89641543	12.67005409	12.98347257	12.55493998	12.72620663
114789	SLC25A25	solute carrier family 25 (mitochondrial carrier; phosphate carrier), member 25	9	9q34.11	CN loss	0.36	129870299	129911344	yes	Concordant DOWN	7.617504852	7.727396387	7.667917721	7.859067244	7.706342106	7.519659094	7.584667842	7.695637169	7.24631787	7.357442606	7.31741587	7.6272205	8.393363608	7.53911096	7.568702588	8.795697507	8.824235986	9.846854591	8.766184064	9.143691103	9.336946394	10.02136784	8.791121622	8.248022158	8.756731773
6122	RPL3	ribosomal protein L3	22	22q13	CN loss	2.14	38038833	38045616			13.2247705	12.61157594	13.52770012	12.43913384	13.23525261	12.32490495	12.99267507	13.03619556	12.95275162	12.32490495	13.23428018	12.24953425	13.09967077	12.68851169	12.87966451	12.16275455	11.77167527	11.75871929	11.86794419	11.58796045	12.00361922	11.80563718	10.9519198	11.76327716	11.61892141
5905	RANGAP1	Ran GTPase activating protein 1	22	22q13	CN loss	0.81	39971560	40012162	yes	Concordant DOWN	6.113720547	6.375830618	6.370098728	6.509330318	6.412288486	6.38894436	6.484189941	6.245060302	6.237492169	6.388729308	6.297574062	6.477070536	6.366247815	6.314984123	6.352935105	6.463556311	6.812004473	6.637645864	6.784154992	6.708817452	6.605336089	6.392424008	6.765005529	6.67808776	6.585655125
[truncated: 5 more columns]
